# Supplementary material for: Cover crop monocultures and mixtures enhance bacterial abundance and functionality in the maize root zone
Source: ISME Commun. 2024 Oct 29;4(1):ycae132. doi: 10.1093/ismeco/ycae132 (PMC11546721; doi:10.1093/ismeco/ycae132)
Supplement: Supplementary_Tables_S1_S12_ycae132 [file supplementary_tables_s1_s12_ycae132.xlsx]

## Sheet: S1a-l
Supplementary Table S1a.
The quantification of the mean and standard deviation of the number of amplicon sequencing variants (ASVs) on the ‘Observed’ scale as identified for the individual variations across the growth stages of maize
Variation	Timepoint	Observed_ASV.mean	Observed_ASV.SD
Brassica/Grass	T1: VE	1105	426
Brassica/Grass	T2: V1-VX	772	315
Brassica/Grass	T3: R1-RX	632	442
Fallow	T2: V1-VX	1176	349
Fallow	T3: R1-RX	1040	211
Fescue	T1: VE	1223	493
Fescue	T2: V1-VX	616	207
Fescue	T3: R1-RX	950	286
Legume/Brassica	T1: VE	1678	586
Legume/Brassica	T2: V1-VX	804	185
Legume/Brassica	T3: R1-RX	1194	285
Legume/Grass	T1: VE	1772	586
Legume/Grass	T2: V1-VX	864	266
Legume/Grass	T3: R1-RX	1251	288
Oilseed Radish	T1: VE	1637	203
Oilseed Radish	T2: V1-VX	905	277
Oilseed Radish	T3: R1-RX	1176	446
Red Clover	T1: VE	1405	571
Red Clover	T2: V1-VX	793	133
Red Clover	T3: R1-RX	1316	311
Supplementary Table S1b.
The quantification of the mean and standard deviation of the number of amplicon sequencing variants (ASVs) on the ‘Observed’ scale as identified for the individual variations across the soil profile depths
Variation	Depth_cm	Observed_ASV.mean	Observed_ASV.SD
Brassica/Grass	0-30	740	429
Brassica/Grass	30-60	733	447
Brassica/Grass	60-120	1097	177
Fallow	0-30	1085	317
Fallow	30-60	1118	116
Fescue	0-30	854	393
Fescue	30-60	1049	454
Fescue	60-120	1041	252
Legume/Brassica	0-30	1022	363
Legume/Brassica	30-60	1447	479
Legume/Brassica	60-120	1008	168
Legume/Grass	0-30	1132	469
Legume/Grass	30-60	1365	447
Legume/Grass	60-120	1236	169
Oilseed Radish	0-30	1124	453
Oilseed Radish	30-60	1382	404
Oilseed Radish	60-120	1555	128
Red Clover	0-30	1101	465
Red Clover	30-60	1350	429
Red Clover	60-120	1275	406
Supplementary Table S1c.
The quantification of the mean and standard deviation of the number of amplicon sequencing variants (ASVs) on the ‘Observed’ scale as identified for the individual variations across the source locations of collected samples
Variation	Source	Observed_ASV.mean	Observed_ASV.SD
Brassica/Grass	Bulk soil (BS)	1069	335
Brassica/Grass	Cover crop root channel (CR)	712	368
Brassica/Grass	Maize root in bulk soil (MBS)	701	478
Brassica/Grass	Maize root in cover crop root channel (MCR)	667	467
Fallow	Bulk soil (BS)	1095	265
Fescue	Bulk soil (BS)	1248	563
Fescue	Cover crop root channel (CR)	906	338
Fescue	Maize root in bulk soil (MBS)	791	271
Fescue	Maize root in cover crop root channel (MCR)	801	316
Legume/Brassica	Bulk soil (BS)	1204	584
Legume/Brassica	Cover crop root channel (CR)	1165	498
Legume/Brassica	Maize root in bulk soil (MBS)	1115	415
Legume/Brassica	Maize root in cover crop root channel (MCR)	1147	297
Legume/Grass	Bulk soil (BS)	1430	818
Legume/Grass	Cover crop root channel (CR)	1240	417
Legume/Grass	Maize root in bulk soil (MBS)	1088	377
Legume/Grass	Maize root in cover crop root channel (MCR)	1141	221
Oilseed Radish	Bulk soil (BS)	1392	399
Oilseed Radish	Cover crop root channel (CR)	1421	512
Oilseed Radish	Maize root in bulk soil (MBS)	1036	278
Oilseed Radish	Maize root in cover crop root channel (MCR)	913	218
Red Clover	Bulk soil (BS)	1216	438
Red Clover	Cover crop root channel (CR)	1210	552
Red Clover	Maize root in bulk soil (MBS)	1311	403
Red Clover	Maize root in cover crop root channel (MCR)	920	247
Supplementary Table S1d.
Quantified mean and standard deviations of Pielou’s evenness for the individual variations across the growth stages of maize
Variation	Timepoint	Pielou_evenness.mean	Pielou_evenness.SD
Brassica/Grass	T1: VE	0.9537	0.013
Fescue	T1: VE	0.9606	0.0057
Legume/Brassica	T1: VE	0.9588	0.0149
Legume/Grass	T1: VE	0.9612	0.0079
Oilseed Radish	T1: VE	0.9643	0.0041
Red Clover	T1: VE	0.9619	0.0053
Brassica/Grass	T2: V1-VX	0.9312	0.0048
Fallow	T2: V1-VX	0.9497	0.0208
Fescue	T2: V1-VX	0.9364	0.0083
Legume/Brassica	T2: V1-VX	0.9318	0.01
Legume/Grass	T2: V1-VX	0.9321	0.0058
Oilseed Radish	T2: V1-VX	0.943	0.0087
Red Clover	T2: V1-VX	0.9282	0.0035
Brassica/Grass	T3: R1-RX	0.9467	0.025
Fallow	T3: R1-RX	0.9545	0.0086
Fescue	T3: R1-RX	0.9565	0.004
Legume/Brassica	T3: R1-RX	0.9591	0.0035
Legume/Grass	T3: R1-RX	0.959	0.0044
Oilseed Radish	T3: R1-RX	0.9584	0.0037
Red Clover	T3: R1-RX	0.9582	0.0044
Supplementary Table S1e.
Quantified mean and standard deviations of Pielou’s evenness for the individual variations across the soil profile depths
Variation	Depth_cm	Pielou_evenness.mean	Pielou_evenness.SD
Brassica/Grass	0-30	0.941413	0.0130401
Fallow	0-30	0.953355	0.0153863
Fescue	0-30	0.948123	0.013384
Legume/Brassica	0-30	0.946622	0.0169431
Legume/Grass	0-30	0.946827	0.0164983
Oilseed Radish	0-30	0.952556	0.0115735
Red Clover	0-30	0.945002	0.0170907
Brassica/Grass	30-60	0.945095	0.0314045
Fallow	30-60	0.95083	0.0118973
Fescue	30-60	0.956366	0.00480797
Legume/Brassica	30-60	0.959192	0.00418648
Legume/Grass	30-60	0.956565	0.0048534
Oilseed Radish	30-60	0.95981	0.00542046
Red Clover	30-60	0.96023	0.0049211
Brassica/Grass	60-120	0.944492	0.0240919
Fescue	60-120	0.960867	0.00379956
Legume/Brassica	60-120	0.944881	0.022221
Legume/Grass	60-120	0.957666	0.00477619
Oilseed Radish	60-120	0.96288	0.00470923
Red Clover	60-120	0.956814	0.00275138
Supplementary Table S1f.
Quantified mean and standard deviations of Pielou’s evenness for the individual variations across the source locations of collected samples
Variation	Source	Pielou_evenness.mean	Pielou_evenness.SD
Brassica/Grass	Bulk soil (BS)	0.939681	0.0148532
Fallow	Bulk soil (BS)	0.952598	0.0138118
Fescue	Bulk soil (BS)	0.954982	0.0134487
Legume/Brassica	Bulk soil (BS)	0.940544	0.0204696
Legume/Grass	Bulk soil (BS)	0.950114	0.0168944
Oilseed Radish	Bulk soil (BS)	0.956445	0.0111241
Red Clover	Bulk soil (BS)	0.950193	0.0174706
Brassica/Grass	Cover crop root channel (CR)	0.941502	0.0307094
Fescue	Cover crop root channel (CR)	0.953666	0.0101729
Legume/Brassica	Cover crop root channel (CR)	0.952884	0.0138323
Legume/Grass	Cover crop root channel (CR)	0.951617	0.0154152
Oilseed Radish	Cover crop root channel (CR)	0.958812	0.011264
Red Clover	Cover crop root channel (CR)	0.954123	0.0149792
Brassica/Grass	Maize root in bulk soil (MBS)	0.946156	0.0101814
Fescue	Maize root in bulk soil (MBS)	0.949331	0.0112551
Legume/Brassica	Maize root in bulk soil (MBS)	0.951628	0.0157105
Legume/Grass	Maize root in bulk soil (MBS)	0.949529	0.0121208
Oilseed Radish	Maize root in bulk soil (MBS)	0.952169	0.00887617
Red Clover	Maize root in bulk soil (MBS)	0.948423	0.0156593
Brassica/Grass	Maize root in cover crop root channel (MCR)	0.94289	0.0150234
Fescue	Maize root in cover crop root channel (MCR)	0.948388	0.0129683
Legume/Brassica	Maize root in cover crop root channel (MCR)	0.953005	0.0120926
Legume/Grass	Maize root in cover crop root channel (MCR)	0.949857	0.0150823
Oilseed Radish	Maize root in cover crop root channel (MCR)	0.951806	0.00948172
Red Clover	Maize root in cover crop root channel (MCR)	0.944192	0.014665
Supplementary Table S1g.
Summary of pairwise significance tests using multivariate Dunn's test of the phylotype richness for cover crop variations, soil sampling depths and the maize growth stages
Confidence intervals: *p < 0.05, **p < 0.01, ***p < 0.001, ****p < 0.0001
Total number of samples, n = 237.
Depth (cm)	Timepoint	Variation_A	Variation_B	p.value_adjusted	p.value_adjusted.significance
0-30	T2: V1-VX	Brassica/Grass	Fallow	0.0415454	*
30-60	T3: R1-RX	Brassica/Grass	Legume/Brassica	0.0442638	*
0-30	T3: R1-RX	Brassica/Grass	Legume/Grass	0.00567047	**
30-60	T3: R1-RX	Brassica/Grass	Red Clover	0.0019631	**
0-30	T2: V1-VX	Fallow	Fescue	0.000118766	***
0-30	T1: VE	Brassica/Grass	Fescue	1	ns
0-30	T1: VE	Brassica/Grass	Legume/Brassica	1	ns
0-30	T1: VE	Brassica/Grass	Legume/Grass	0.590278	ns
0-30	T1: VE	Brassica/Grass	Oilseed Radish	1	ns
0-30	T1: VE	Brassica/Grass	Red Clover	1	ns
0-30	T1: VE	Fescue	Legume/Brassica	1	ns
0-30	T1: VE	Fescue	Legume/Grass	0.6359	ns
0-30	T1: VE	Fescue	Oilseed Radish	1	ns
0-30	T1: VE	Fescue	Red Clover	1	ns
0-30	T1: VE	Legume/Brassica	Legume/Grass	1	ns
0-30	T1: VE	Legume/Brassica	Oilseed Radish	1	ns
0-30	T1: VE	Legume/Brassica	Red Clover	1	ns
0-30	T1: VE	Legume/Grass	Oilseed Radish	1	ns
0-30	T1: VE	Legume/Grass	Red Clover	1	ns
0-30	T1: VE	Oilseed Radish	Red Clover	1	ns
30-60	T1: VE	Brassica/Grass	Fescue	1	ns
30-60	T1: VE	Brassica/Grass	Legume/Brassica	0.688839	ns
30-60	T1: VE	Brassica/Grass	Legume/Grass	1	ns
30-60	T1: VE	Brassica/Grass	Oilseed Radish	1	ns
30-60	T1: VE	Brassica/Grass	Red Clover	1	ns
30-60	T1: VE	Fescue	Legume/Brassica	0.688839	ns
30-60	T1: VE	Fescue	Legume/Grass	1	ns
30-60	T1: VE	Fescue	Oilseed Radish	1	ns
30-60	T1: VE	Fescue	Red Clover	1	ns
30-60	T1: VE	Legume/Brassica	Legume/Grass	1	ns
30-60	T1: VE	Legume/Brassica	Oilseed Radish	1	ns
30-60	T1: VE	Legume/Brassica	Red Clover	0.193024	ns
30-60	T1: VE	Legume/Grass	Oilseed Radish	1	ns
30-60	T1: VE	Legume/Grass	Red Clover	1	ns
30-60	T1: VE	Oilseed Radish	Red Clover	1	ns
60-120	T1: VE	Brassica/Grass	Fescue	1	ns
60-120	T1: VE	Brassica/Grass	Legume/Brassica	1	ns
60-120	T1: VE	Brassica/Grass	Legume/Grass	1	ns
60-120	T1: VE	Brassica/Grass	Oilseed Radish	1	ns
60-120	T1: VE	Brassica/Grass	Red Clover	1	ns
60-120	T1: VE	Fescue	Legume/Brassica	1	ns
60-120	T1: VE	Fescue	Legume/Grass	1	ns
60-120	T1: VE	Fescue	Oilseed Radish	0.253749	ns
60-120	T1: VE	Fescue	Red Clover	1	ns
60-120	T1: VE	Legume/Brassica	Legume/Grass	1	ns
60-120	T1: VE	Legume/Brassica	Oilseed Radish	0.596992	ns
60-120	T1: VE	Legume/Brassica	Red Clover	1	ns
60-120	T1: VE	Legume/Grass	Oilseed Radish	1	ns
60-120	T1: VE	Legume/Grass	Red Clover	1	ns
60-120	T1: VE	Oilseed Radish	Red Clover	0.74401	ns
0-30	T2: V1-VX	Brassica/Grass	Fescue	1	ns
0-30	T2: V1-VX	Brassica/Grass	Legume/Brassica	1	ns
0-30	T2: V1-VX	Brassica/Grass	Legume/Grass	1	ns
0-30	T2: V1-VX	Brassica/Grass	Oilseed Radish	1	ns
0-30	T2: V1-VX	Brassica/Grass	Red Clover	1	ns
0-30	T2: V1-VX	Fallow	Legume/Brassica	0.131167	ns
0-30	T2: V1-VX	Fallow	Legume/Grass	0.172413	ns
0-30	T2: V1-VX	Fallow	Oilseed Radish	0.439467	ns
0-30	T2: V1-VX	Fallow	Red Clover	0.0640366	ns
0-30	T2: V1-VX	Fescue	Legume/Brassica	0.626047	ns
0-30	T2: V1-VX	Fescue	Legume/Grass	0.39247	ns
0-30	T2: V1-VX	Fescue	Oilseed Radish	0.131167	ns
0-30	T2: V1-VX	Fescue	Red Clover	0.868415	ns
0-30	T2: V1-VX	Legume/Brassica	Legume/Grass	1	ns
0-30	T2: V1-VX	Legume/Brassica	Oilseed Radish	1	ns
0-30	T2: V1-VX	Legume/Brassica	Red Clover	1	ns
0-30	T2: V1-VX	Legume/Grass	Oilseed Radish	1	ns
0-30	T2: V1-VX	Legume/Grass	Red Clover	1	ns
0-30	T2: V1-VX	Oilseed Radish	Red Clover	1	ns
0-30	T3: R1-RX	Brassica/Grass	Fallow	1	ns
0-30	T3: R1-RX	Brassica/Grass	Fescue	1	ns
0-30	T3: R1-RX	Brassica/Grass	Legume/Brassica	0.57615	ns
0-30	T3: R1-RX	Brassica/Grass	Oilseed Radish	0.594344	ns
0-30	T3: R1-RX	Brassica/Grass	Red Clover	0.122603	ns
0-30	T3: R1-RX	Fallow	Fescue	1	ns
0-30	T3: R1-RX	Fallow	Legume/Brassica	1	ns
0-30	T3: R1-RX	Fallow	Legume/Grass	1	ns
0-30	T3: R1-RX	Fallow	Oilseed Radish	1	ns
0-30	T3: R1-RX	Fallow	Red Clover	1	ns
0-30	T3: R1-RX	Fescue	Legume/Brassica	1	ns
0-30	T3: R1-RX	Fescue	Legume/Grass	0.122603	ns
0-30	T3: R1-RX	Fescue	Oilseed Radish	1	ns
0-30	T3: R1-RX	Fescue	Red Clover	1	ns
0-30	T3: R1-RX	Legume/Brassica	Legume/Grass	1	ns
0-30	T3: R1-RX	Legume/Brassica	Oilseed Radish	1	ns
0-30	T3: R1-RX	Legume/Brassica	Red Clover	1	ns
0-30	T3: R1-RX	Legume/Grass	Oilseed Radish	1	ns
0-30	T3: R1-RX	Legume/Grass	Red Clover	1	ns
0-30	T3: R1-RX	Oilseed Radish	Red Clover	1	ns
30-60	T3: R1-RX	Brassica/Grass	Fallow	1	ns
30-60	T3: R1-RX	Brassica/Grass	Fescue	1	ns
30-60	T3: R1-RX	Brassica/Grass	Legume/Grass	0.0605651	ns
30-60	T3: R1-RX	Brassica/Grass	Oilseed Radish	0.2813	ns
30-60	T3: R1-RX	Fallow	Fescue	1	ns
30-60	T3: R1-RX	Fallow	Legume/Brassica	1	ns
30-60	T3: R1-RX	Fallow	Legume/Grass	1	ns
30-60	T3: R1-RX	Fallow	Oilseed Radish	1	ns
30-60	T3: R1-RX	Fallow	Red Clover	1	ns
30-60	T3: R1-RX	Fescue	Legume/Brassica	1	ns
30-60	T3: R1-RX	Fescue	Legume/Grass	1	ns
30-60	T3: R1-RX	Fescue	Oilseed Radish	1	ns
30-60	T3: R1-RX	Fescue	Red Clover	0.100153	ns
30-60	T3: R1-RX	Legume/Brassica	Legume/Grass	1	ns
30-60	T3: R1-RX	Legume/Brassica	Oilseed Radish	1	ns
30-60	T3: R1-RX	Legume/Brassica	Red Clover	1	ns
30-60	T3: R1-RX	Legume/Grass	Oilseed Radish	1	ns
30-60	T3: R1-RX	Legume/Grass	Red Clover	1	ns
30-60	T3: R1-RX	Oilseed Radish	Red Clover	1	ns
Supplementary Table S1i.
Summary of compact letter display (CLD) values based on significance tests with linear mixed model (LMM) on the phylotype richness of the growth stages of maize
Confidence intervals: *p < 0.05, **p < 0.01, ***p < 0.001, ****p < 0.0001
Total number of samples, n = 237.
Timepoint	emmean	SE	.group
T1: VE	1442.96	53.9966	a
T3: R1-RX	1075.11	38.5333	b
T2: V1-VX	841.899	45.0541	c
Confidence level used: 0.95
Conf-level adjustment: sidak method for 7 estimates
P value adjustment: tukey method for comparing a family of 7 estimates
significance level used: alpha = 0.05
NOTE: If two or more means share the same grouping symbol,
then we cannot show them to be different.
But we also did not show them to be the same.
Supplementary Table S1j.
Summary of compact letter display (CLD) values based on significance tests with linear mixed model (LMM) on the phylotype richness of the soil sampling depths
Confidence intervals: *p < 0.05, **p < 0.01, ***p < 0.001, ****p < 0.0001
Total number of samples, n = 237.
Depth	emmean	SE	.group
0-30 cm	1010.73	36.0618	a
30-60 cm	1207.3	53.8745	b
60-120 cm	1212.05	102.667	b
Confidence level used: 0.95
Conf-level adjustment: sidak method for 7 estimates
P value adjustment: tukey method for comparing a family of 7 estimates
significance level used: alpha = 0.05
NOTE: If two or more means share the same grouping symbol,
then we cannot show them to be different.
But we also did not show them to be the same.
Supplementary Table S1k.
Summary of compact letter display (CLD) values based on significance tests with linear mixed model (LMM) on the phylotype evenness of the growth stages of maize
Confidence intervals: *p < 0.05, **p < 0.01, ***p < 0.001, ****p < 0.0001
Total number of samples, n = 237.
Timepoint	emmean	SE	.group
T1: VE	0.960911	0.00143442	a
T3: R1-RX	0.956112	0.00102364	b
T2: V1-VX	0.935512	0.00119686	c
Confidence level used: 0.95
Conf-level adjustment: sidak method for 7 estimates
P value adjustment: tukey method for comparing a family of 7 estimates
significance level used: alpha = 0.05
NOTE: If two or more means share the same grouping symbol,
then we cannot show them to be different.
But we also did not show them to be the same.
Supplementary Table S1l.
Summary of compact letter display (CLD) values based on significance tests with linear mixed model (LMM) on the phylotype evenness of the soil sampling depths
Confidence intervals: *p < 0.05, **p < 0.01, ***p < 0.001, ****p < 0.0001
Total number of samples, n = 237.
Depth	emmean	SE	.group
0-30 cm	0.94726	0.00116264	a
30-60 cm	0.95587	0.00173692	b
60-120 cm	0.956984	0.00330999	ab
Confidence level used: 0.95
Conf-level adjustment: sidak method for 7 estimates
P value adjustment: tukey method for comparing a family of 7 estimates
significance level used: alpha = 0.05
NOTE: If two or more means share the same grouping symbol,
then we cannot show them to be different.
But we also did not show them to be the same.

## Sheet: S2
Supplementary Table S2
Summary of Tukey’s post hoc comparisons following significance tests using a four-way PERMANOVA on the beta diversity UniFrac distance estimation of the distinct parameters – variations, growth stages, soil depth, sample sources, both independently and inter-dependently
Confidence intervals: *p < 0.05, **p < 0.01, ***p < 0.001, ****p < 0.0001
Total number of samples, n = 232.
	Df	SumOfSqs	R2	F	p.value_adjusted(>F)	p.value_adjusted_significance
Variation	6	0.167248	0.0496449	3.35007	0.001	***
Source	3	0.161151	0.0478351	6.45588	0.001	***
Depth	2	0.489605	0.145331	29.4212	0.001	***
Timepoint	2	0.574494	0.170529	34.5223	0.001	***
Variation:Source	15	0.110865	0.0329085	0.888274	0.808	ns
Variation:Depth	11	0.158612	0.0470815	1.73296	0.001	***
Variation:Timepoint	11	0.11545	0.0342694	1.26137	0.04	*
Source:Depth	4	0.0887428	0.0263419	2.66635	0.001	***
Source:Timepoint	3	0.0317055	0.00941127	1.27016	0.126	ns
Depth:Timepoint	1	0.0244037	0.00724383	2.93291	0.004	**
Variation:Source:Depth	20	0.179971	0.0534214	1.08147	0.216	ns
Variation:Depth:Timepoint	5	0.0408766	0.0121336	0.982536	0.497	ns
Variation:Source:Timepoint	15	0.0775164	0.0230095	0.621077	1	ns
Residual	138	1.14825	0.340839	NA	NA
Total	236	3.36889	1	NA	NA

## Sheet: S3a-e
Supplementary Table S3a
Summary of Tukey’s post hoc comparisons following pairwise significance tests using one-way ANOVA of the normalized 16S rRNA gene copy numbers per gram of soil among the distinct cover crop variations—assessing the differences considering the parameters of growth stages of maize
Confidence intervals: *p < 0.05, **p < 0.01, ***p < 0.001, ****p < 0.0001
Total number of samples, n = 237.
Timepoint_A	Timepoint_B	p.value_adjusted	p.value_adjusted.significance
T2: V1-VX	T1: VE	8.7e-07	****
T3: R1-RX	T1: VE	5e-05	****
T3: R1-RX	T2: V1-VX	6e-07	****
Supplementary Table S3b
Summary of Tukey’s post hoc comparisons following pairwise significance tests using one-way ANOVA of the normalized 16S rRNA gene copy numbers per gram of soil among the distinct cover crop variations—assessing the differences considering the parameters of soil profile depths
Confidence intervals: *p < 0.05, **p < 0.01, ***p < 0.001, ****p < 0.0001
Total number of samples, n = 237.
Depth_A	Depth_B	p.value_adjusted	p.value_adjusted.significance
30 cm	120 cm	2e-06	****
60 cm	120 cm	0.26686	ns
60 cm	30 cm	2e-06	****
Supplementary Table S3c
Summary of Tukey’s post hoc comparisons following pairwise significance tests using one-way ANOVA of the normalized 16S rRNA gene copy numbers per gram of soil among the distinct cover crop variations—assessing the differences considering the parameters of sample sources
Confidence intervals: *p < 0.05, **p < 0.01, ***p < 0.001, ****p < 0.0001
Total number of samples, n = 237.
Source_A	Source_B	p.value_adjusted	p.value_adjusted.significance
Cover crop root channel (CR)	Bulk soil (BS)	0.859712	ns
Maize root in bulk soil (MBS)	Bulk soil (BS)	0.999932	ns
Maize root in cover crop root channel (MCR)	Bulk soil (BS)	0.0424211	*
Maize root in bulk soil (MBS)	Cover crop root channel (CR)	0.88161	ns
Maize root in cover crop root channel (MCR)	Cover crop root channel (CR)	0.158979	ns
Maize root in cover crop root channel (MCR)	Maize root in bulk soil (MBS)	0.0451346	*
Supplementary Table S3d
Summary of Tukey’s post hoc comparisons following pairwise significance tests using one-way ANOVA of the normalized 16S rRNA gene copy numbers per gram of soil among the distinct cover crop variations—assessing the differences considering the bacterial taxa
Confidence intervals: *p < 0.05, **p < 0.01, ***p < 0.001, ****p < 0.0001
Total number of samples, n = 237.
Variation_A	Variation_B	Phylum	p.value_adjusted	p.value_adjusted.significance
Legume/Brassica	Fescue	Acidobacteriota	0.000866896	***
Red Clover	Fescue	Acidobacteriota	0.0210542	*
Legume/Brassica	Brassica/Grass	Actinomycetota	0.00436581	**
Legume/Brassica	Fescue	Actinomycetota	1.28e-12	****
Red Clover	Fescue	Actinomycetota	0.000161891	***
Legume/Grass	Legume/Brassica	Actinomycetota	4.39e-06	****
Oilseed Radish	Legume/Brassica	Actinomycetota	6.55e-08	****
Legume/Brassica	Fescue	Planctomycetota	0.0361754	*
Legume/Brassica	Fescue	Pseudomonadota	7.89e-07	****
Red Clover	Fescue	Pseudomonadota	0.000429319	***
Legume/Grass	Legume/Brassica	Pseudomonadota	0.000449226	***
Oilseed Radish	Legume/Brassica	Pseudomonadota	0.00227819	**
Supplementary Table S3e
Summary of Tukey’s post hoc comparisons following pairwise significance tests using one-way ANOVA of the normalized 16S rRNA gene copy numbers per gram of soil among the growth stages of maize with respect to the soil sample depths
Confidence intervals: *p < 0.05, **p < 0.01, ***p < 0.001, ****p < 0.0001
Total number of samples, n = 237.
Timepoint_A	Timepoint_B	Depth_A	Depth_B	p.value_adjusted	p.value_adjusted.significance
T1: VE	T1: VE	30 cm	120 cm	0.0262616	*
T2: V1-VX	T1: VE	30 cm	120 cm	0.0257291	*
T3: R1-RX	T1: VE	30 cm	60 cm	0.0124801	*
T3: R1-RX	T1: VE	60 cm	30 cm	0.00393313	**
T3: R1-RX	T1: VE	30 cm	30 cm	0.00040946	***
T3: R1-RX	T2: V1-VX	30 cm	30 cm	0.000496809	***
T2: V1-VX	T1: VE	30 cm	30 cm	8.7834e-11	****
T2: V1-VX	T1: VE	30 cm	60 cm	1.50734e-08	****
T3: R1-RX	T2: V1-VX	60 cm	30 cm	3.01079e-05	****
T1: VE	T1: VE	60 cm	120 cm	0.188924	ns
T3: R1-RX	T1: VE	30 cm	120 cm	0.999987	ns
T3: R1-RX	T1: VE	60 cm	120 cm	1	ns
T1: VE	T1: VE	60 cm	30 cm	0.997849	ns
T3: R1-RX	T1: VE	60 cm	60 cm	0.0703061	ns
T3: R1-RX	T3: R1-RX	60 cm	30 cm	0.997847	ns

## Sheet: S4a
Supplementary Table S4a
Metadata comprising of all the information regarding parameters of growth stages of maize, soil profile depths, sample sources, bacterial phylotypes, project details, relative abundances of identified phylotypes and the copy numbers for every analysed soil profile
Variation	Source	Depth	Timepoint	Cover_crop_category	Site	Year	Project	Subproject	Phylum	16S_relative_abundance_in_percentage	qPCR_16S_rRNA_gene_copies_per_g_soil	SD_qPCR_16S_rRNA_gene_copies_per_g_soil	Relative_16S_qPCR_rRNA_copies_per_g_soil
Fallow	Bulk soil (BS)	0-30	T2: V1-VX	Fallow	Hohenschulen	2021	RWS1	SP2	Acidobacteriota	17.7365	2281492149	2.87111e+08	3.98686e+08
Fallow	Maize root in bulk soil (MBS)	0-30	T2: V1-VX	Fallow	Hohenschulen	2021	RWS1	SP2	Acidobacteriota	16.5547	2413279466	5.76876e+08	3.96186e+08
Fallow	Bulk soil (BS)	0-30	T3: R1-RX	Fallow	Hohenschulen	2021	RWS1	SP2	Acidobacteriota	8.33879	1221228881	2.80091e+08	1.0279e+08
Fallow	Bulk soil (BS)	30-60	T3: R1-RX	Fallow	Hohenschulen	2021	RWS1	SP2	Acidobacteriota	13.5978	4.0552e+07	1.2417e+07	6.05854e+06
Brassica/Grass	Bulk soil (BS)	0-30	T1: VE	Mixture	Hohenschulen	2021	RWS1	SP2	Acidobacteriota	17.7331	2776039614	2.19719e+08	4.92277e+08
Legume/Brassica	Bulk soil (BS)	0-30	T1: VE	Mixture	Hohenschulen	2021	RWS1	SP2	Acidobacteriota	16.8667	3088997297	6.04871e+08	521011041
Legume/Grass	Bulk soil (BS)	0-30	T1: VE	Mixture	Hohenschulen	2021	RWS1	SP2	Acidobacteriota	20.1169	1231256622	1.16892e+08	247690930
Brassica/Grass	Cover crop root channel (CR)	0-30	T1: VE	Mixture	Hohenschulen	2021	RWS1	SP2	Acidobacteriota	15.7921	2479441582	2.50543e+07	3.91556e+08
Legume/Brassica	Cover crop root channel (CR)	0-30	T1: VE	Mixture	Hohenschulen	2021	RWS1	SP2	Acidobacteriota	17.3533	2231247759	357753933	3.87196e+08
Legume/Grass	Cover crop root channel (CR)	0-30	T1: VE	Mixture	Hohenschulen	2021	RWS1	SP2	Acidobacteriota	17.3521	1775476914	2.4775e+08	3.08083e+08
Brassica/Grass	Bulk soil (BS)	30-60	T1: VE	Mixture	Hohenschulen	2021	RWS1	SP2	Acidobacteriota	20.3497	4.11158e+07	1.01232e+07	8.36694e+06
Legume/Brassica	Bulk soil (BS)	30-60	T1: VE	Mixture	Hohenschulen	2021	RWS1	SP2	Acidobacteriota	17.3722	117887130	1.57554e+07	2.04796e+07
Legume/Grass	Bulk soil (BS)	30-60	T1: VE	Mixture	Hohenschulen	2021	RWS1	SP2	Acidobacteriota	17.6373	1.18464e+07	1.18522e+06	2.08938e+06
Brassica/Grass	Cover crop root channel (CR)	30-60	T1: VE	Mixture	Hohenschulen	2021	RWS1	SP2	Acidobacteriota	17.4099	300600428	2.75024e+07	5.23342e+07
Legume/Brassica	Cover crop root channel (CR)	30-60	T1: VE	Mixture	Hohenschulen	2021	RWS1	SP2	Acidobacteriota	17.1078	1043569548	7.80414e+07	1.78532e+08
Legume/Grass	Cover crop root channel (CR)	30-60	T1: VE	Mixture	Hohenschulen	2021	RWS1	SP2	Acidobacteriota	16.3776	1.59171e+08	7.67589e+06	2.60683e+07
Brassica/Grass	Bulk soil (BS)	60-120	T1: VE	Mixture	Hohenschulen	2021	RWS1	SP2	Acidobacteriota	16.8121	1.50856e+07	1.7266e+06	2.53621e+06
Legume/Brassica	Bulk soil (BS)	60-120	T1: VE	Mixture	Hohenschulen	2021	RWS1	SP2	Acidobacteriota	31.2957	4.04448e+06	775113	1.26575e+06
Legume/Grass	Bulk soil (BS)	60-120	T1: VE	Mixture	Hohenschulen	2021	RWS1	SP2	Acidobacteriota	21.0172	3.84181e+06	174956	807439
Brassica/Grass	Cover crop root channel (CR)	60-120	T1: VE	Mixture	Hohenschulen	2021	RWS1	SP2	Acidobacteriota	16.8807	7.53616e+07	6.62171e+06	1.27215e+07
Legume/Brassica	Cover crop root channel (CR)	60-120	T1: VE	Mixture	Hohenschulen	2021	RWS1	SP2	Acidobacteriota	17.3648	1438920123	2.63101e+08	2.49866e+08
Legume/Grass	Cover crop root channel (CR)	60-120	T1: VE	Mixture	Hohenschulen	2021	RWS1	SP2	Acidobacteriota	15.1138	3.6942e+07	2.12143e+06	5.58333e+06
Brassica/Grass	Bulk soil (BS)	0-30	T2: V1-VX	Mixture	Hohenschulen	2021	RWS1	SP2	Acidobacteriota	15.1933	3478580068	1109769179	5.18742e+08
Legume/Brassica	Bulk soil (BS)	0-30	T2: V1-VX	Mixture	Hohenschulen	2021	RWS1	SP2	Acidobacteriota	14.8818	3250320461	5.15549e+08	4.7377e+08
Legume/Grass	Bulk soil (BS)	0-30	T2: V1-VX	Mixture	Hohenschulen	2021	RWS1	SP2	Acidobacteriota	18.0712	2400390525	4.05471e+08	4.14782e+08
Brassica/Grass	Cover crop root channel (CR)	0-30	T2: V1-VX	Mixture	Hohenschulen	2021	RWS1	SP2	Acidobacteriota	15.7184	3202291981	4.26587e+08	492474231
Legume/Brassica	Cover crop root channel (CR)	0-30	T2: V1-VX	Mixture	Hohenschulen	2021	RWS1	SP2	Acidobacteriota	14.8227	3766090620	6.40382e+08	579129360
Legume/Grass	Cover crop root channel (CR)	0-30	T2: V1-VX	Mixture	Hohenschulen	2021	RWS1	SP2	Acidobacteriota	15.3635	2847943556	3.58449e+08	4.34877e+08
Brassica/Grass	Maize root in bulk soil (MBS)	0-30	T2: V1-VX	Mixture	Hohenschulen	2021	RWS1	SP2	Acidobacteriota	15.1328	2749663106	6.32789e+08	3.59805e+08
Legume/Brassica	Maize root in bulk soil (MBS)	0-30	T2: V1-VX	Mixture	Hohenschulen	2021	RWS1	SP2	Acidobacteriota	13.498	3262558567	4.98055e+08	4.40258e+08
Legume/Grass	Maize root in bulk soil (MBS)	0-30	T2: V1-VX	Mixture	Hohenschulen	2021	RWS1	SP2	Acidobacteriota	16.3233	2386561517	374307060	3.95032e+08
Brassica/Grass	Maize root in cover crop root channel (MCR)	0-30	T2: V1-VX	Mixture	Hohenschulen	2021	RWS1	SP2	Acidobacteriota	16.9178	2550648272	3.44902e+08	4.23317e+08
Legume/Brassica	Maize root in cover crop root channel (MCR)	0-30	T2: V1-VX	Mixture	Hohenschulen	2021	RWS1	SP2	Acidobacteriota	15.0193	2698324648	2.49747e+08	4.07274e+08
Legume/Grass	Maize root in cover crop root channel (MCR)	0-30	T2: V1-VX	Mixture	Hohenschulen	2021	RWS1	SP2	Acidobacteriota	17.4131	2390481565	260846007	4.18576e+08
Brassica/Grass	Cover crop root channel (CR)	0-30	T3: R1-RX	Mixture	Hohenschulen	2021	RWS1	SP2	Acidobacteriota	10.7561	3.4064e+08	7.03577e+07	2.9488e+07
Legume/Brassica	Cover crop root channel (CR)	0-30	T3: R1-RX	Mixture	Hohenschulen	2021	RWS1	SP2	Acidobacteriota	9.02481	1599242808	6.42913e+07	1.67873e+08
Legume/Grass	Cover crop root channel (CR)	0-30	T3: R1-RX	Mixture	Hohenschulen	2021	RWS1	SP2	Acidobacteriota	7.19111	9.22378e+08	1.64399e+08	6.9741e+07
Brassica/Grass	Maize root in bulk soil (MBS)	0-30	T3: R1-RX	Mixture	Hohenschulen	2021	RWS1	SP2	Acidobacteriota	7.33139	1138222176	168703313	8.38714e+07
Legume/Brassica	Maize root in bulk soil (MBS)	0-30	T3: R1-RX	Mixture	Hohenschulen	2021	RWS1	SP2	Acidobacteriota	10.2364	1369458017	2.36769e+08	1.52286e+08
Legume/Grass	Maize root in bulk soil (MBS)	0-30	T3: R1-RX	Mixture	Hohenschulen	2021	RWS1	SP2	Acidobacteriota	8.25805	9.03134e+08	7.31089e+07	8.27869e+07
Brassica/Grass	Maize root in cover crop root channel (MCR)	0-30	T3: R1-RX	Mixture	Hohenschulen	2021	RWS1	SP2	Acidobacteriota	4.8845	4.34975e+08	3.95059e+07	1.97884e+07
Legume/Brassica	Maize root in cover crop root channel (MCR)	0-30	T3: R1-RX	Mixture	Hohenschulen	2021	RWS1	SP2	Acidobacteriota	8.74488	1070709512	1.05201e+08	1.01643e+08
Legume/Grass	Maize root in cover crop root channel (MCR)	0-30	T3: R1-RX	Mixture	Hohenschulen	2021	RWS1	SP2	Acidobacteriota	8.58527	1158590306	132464384	1.08456e+08
Brassica/Grass	Cover crop root channel (CR)	30-60	T3: R1-RX	Mixture	Hohenschulen	2021	RWS1	SP2	Acidobacteriota	22.9147	5.0217e+08	2.45143e+08	1.99674e+08
Legume/Brassica	Cover crop root channel (CR)	30-60	T3: R1-RX	Mixture	Hohenschulen	2021	RWS1	SP2	Acidobacteriota	15.9294	8.7188e+08	2.5895e+07	1.42399e+08
Legume/Grass	Cover crop root channel (CR)	30-60	T3: R1-RX	Mixture	Hohenschulen	2021	RWS1	SP2	Acidobacteriota	13.6639	9.21684e+07	6.44767e+06	1.21194e+07
Brassica/Grass	Maize root in bulk soil (MBS)	30-60	T3: R1-RX	Mixture	Hohenschulen	2021	RWS1	SP2	Acidobacteriota	16.2198	1.46215e+08	7.25805e+07	21151844
Legume/Brassica	Maize root in bulk soil (MBS)	30-60	T3: R1-RX	Mixture	Hohenschulen	2021	RWS1	SP2	Acidobacteriota	14.9293	1471500721	3.23655e+08	2.44809e+08
Legume/Grass	Maize root in bulk soil (MBS)	30-60	T3: R1-RX	Mixture	Hohenschulen	2021	RWS1	SP2	Acidobacteriota	12.8924	2.03488e+08	1.2181e+07	2.52137e+07
Brassica/Grass	Maize root in cover crop root channel (MCR)	30-60	T3: R1-RX	Mixture	Hohenschulen	2021	RWS1	SP2	Acidobacteriota	13.8423	2.30214e+08	2.90867e+07	2.83796e+07
Legume/Brassica	Maize root in cover crop root channel (MCR)	30-60	T3: R1-RX	Mixture	Hohenschulen	2021	RWS1	SP2	Acidobacteriota	15.5006	9.9613e+08	1.23104e+08	1.56778e+08
Legume/Grass	Maize root in cover crop root channel (MCR)	30-60	T3: R1-RX	Mixture	Hohenschulen	2021	RWS1	SP2	Acidobacteriota	11.9498	5.49339e+08	4.33621e+07	6.34467e+07
Fescue	Bulk soil (BS)	0-30	T1: VE	Monoculture	Hohenschulen	2021	RWS1	SP2	Acidobacteriota	16.4422	2102712788	2.9407e+08	3.45878e+08
Oilseed Radish	Bulk soil (BS)	0-30	T1: VE	Monoculture	Hohenschulen	2021	RWS1	SP2	Acidobacteriota	16.8222	1658253588	8.68734e+07	2.86746e+08
Red Clover	Bulk soil (BS)	0-30	T1: VE	Monoculture	Hohenschulen	2021	RWS1	SP2	Acidobacteriota	17.2814	3406026416	5.50506e+08	5.80904e+08
Fescue	Cover crop root channel (CR)	0-30	T1: VE	Monoculture	Hohenschulen	2021	RWS1	SP2	Acidobacteriota	15.5805	1894570308	252170214	2.92243e+08
Oilseed Radish	Cover crop root channel (CR)	0-30	T1: VE	Monoculture	Hohenschulen	2021	RWS1	SP2	Acidobacteriota	16.7218	2454844239	296894653	4.09192e+08
Red Clover	Cover crop root channel (CR)	0-30	T1: VE	Monoculture	Hohenschulen	2021	RWS1	SP2	Acidobacteriota	16.2246	3380590812	6.07915e+08	5.48501e+08
Fescue	Bulk soil (BS)	30-60	T1: VE	Monoculture	Hohenschulen	2021	RWS1	SP2	Acidobacteriota	17.3914	4.04815e+07	7.04567e+06	7.20719e+06
Oilseed Radish	Bulk soil (BS)	30-60	T1: VE	Monoculture	Hohenschulen	2021	RWS1	SP2	Acidobacteriota	16.6655	1.35482e+07	1.78441e+06	2.24005e+06
Red Clover	Bulk soil (BS)	30-60	T1: VE	Monoculture	Hohenschulen	2021	RWS1	SP2	Acidobacteriota	19.2579	9.86455e+08	7.01728e+07	1.93185e+08
Fescue	Cover crop root channel (CR)	30-60	T1: VE	Monoculture	Hohenschulen	2021	RWS1	SP2	Acidobacteriota	13.9601	1.67119e+08	1.96258e+07	2.20025e+07
Oilseed Radish	Cover crop root channel (CR)	30-60	T1: VE	Monoculture	Hohenschulen	2021	RWS1	SP2	Acidobacteriota	13.3335	4.42107e+08	6.5444e+07	5.06465e+07
Red Clover	Cover crop root channel (CR)	30-60	T1: VE	Monoculture	Hohenschulen	2021	RWS1	SP2	Acidobacteriota	16.4204	2612254078	1.15439e+08	4.27716e+08
Fescue	Bulk soil (BS)	60-120	T1: VE	Monoculture	Hohenschulen	2021	RWS1	SP2	Acidobacteriota	15.1564	1.03917e+07	1.08559e+06	1.42345e+06
Oilseed Radish	Bulk soil (BS)	60-120	T1: VE	Monoculture	Hohenschulen	2021	RWS1	SP2	Acidobacteriota	18.2429	1.44002e+07	1.16032e+06	2.56117e+06
Red Clover	Bulk soil (BS)	60-120	T1: VE	Monoculture	Hohenschulen	2021	RWS1	SP2	Acidobacteriota	20.6995	5.18642e+07	1.80682e+07	1.13297e+07
Fescue	Cover crop root channel (CR)	60-120	T1: VE	Monoculture	Hohenschulen	2021	RWS1	SP2	Acidobacteriota	9.5063	2.04005e+08	2.35476e+07	2.30996e+07
Oilseed Radish	Cover crop root channel (CR)	60-120	T1: VE	Monoculture	Hohenschulen	2021	RWS1	SP2	Acidobacteriota	14.4601	1379738326	3.32138e+08	2.05617e+08
Red Clover	Cover crop root channel (CR)	60-120	T1: VE	Monoculture	Hohenschulen	2021	RWS1	SP2	Acidobacteriota	18.4756	7.51189e+08	4.19236e+07	1.27871e+08
Fescue	Bulk soil (BS)	0-30	T2: V1-VX	Monoculture	Hohenschulen	2021	RWS1	SP2	Acidobacteriota	16.3399	1986678866	2.44623e+08	3.26522e+08
Oilseed Radish	Bulk soil (BS)	0-30	T2: V1-VX	Monoculture	Hohenschulen	2021	RWS1	SP2	Acidobacteriota	17.173	2227014901	2.96169e+08	3.87124e+08
Red Clover	Bulk soil (BS)	0-30	T2: V1-VX	Monoculture	Hohenschulen	2021	RWS1	SP2	Acidobacteriota	15.6066	2373722218	3.26198e+08	3.8111e+08
Fescue	Cover crop root channel (CR)	0-30	T2: V1-VX	Monoculture	Hohenschulen	2021	RWS1	SP2	Acidobacteriota	17.4686	2077662695	3.21395e+08	3.59158e+08
Oilseed Radish	Cover crop root channel (CR)	0-30	T2: V1-VX	Monoculture	Hohenschulen	2021	RWS1	SP2	Acidobacteriota	13.7539	2967618848	5.09743e+08	4.12312e+08
Red Clover	Cover crop root channel (CR)	0-30	T2: V1-VX	Monoculture	Hohenschulen	2021	RWS1	SP2	Acidobacteriota	17.3374	2981893746	1164709911	5.11346e+08
Fescue	Maize root in bulk soil (MBS)	0-30	T2: V1-VX	Monoculture	Hohenschulen	2021	RWS1	SP2	Acidobacteriota	13.7485	2910238385	681682595	3.92741e+08
Oilseed Radish	Maize root in bulk soil (MBS)	0-30	T2: V1-VX	Monoculture	Hohenschulen	2021	RWS1	SP2	Acidobacteriota	13.0145	2490669862	4.31958e+08	3.40203e+08
Red Clover	Maize root in bulk soil (MBS)	0-30	T2: V1-VX	Monoculture	Hohenschulen	2021	RWS1	SP2	Acidobacteriota	15.2426	3437524825	2.88586e+08	5.23272e+08
Fescue	Maize root in cover crop root channel (MCR)	0-30	T2: V1-VX	Monoculture	Hohenschulen	2021	RWS1	SP2	Acidobacteriota	13.1087	2210109622	1.07892e+08	2.87636e+08
Oilseed Radish	Maize root in cover crop root channel (MCR)	0-30	T2: V1-VX	Monoculture	Hohenschulen	2021	RWS1	SP2	Acidobacteriota	15.4487	2739396724	4.4881e+08	4.22192e+08
Red Clover	Maize root in cover crop root channel (MCR)	0-30	T2: V1-VX	Monoculture	Hohenschulen	2021	RWS1	SP2	Acidobacteriota	14.3001	2104178748	3.75159e+08	3.02624e+08
Fescue	Cover crop root channel (CR)	0-30	T3: R1-RX	Monoculture	Hohenschulen	2021	RWS1	SP2	Acidobacteriota	9.38602	9.38232e+08	5.47775e+07	9.30375e+07
Oilseed Radish	Cover crop root channel (CR)	0-30	T3: R1-RX	Monoculture	Hohenschulen	2021	RWS1	SP2	Acidobacteriota	7.50831	1242527939	2.87532e+08	9.19081e+07
Red Clover	Cover crop root channel (CR)	0-30	T3: R1-RX	Monoculture	Hohenschulen	2021	RWS1	SP2	Acidobacteriota	6.76092	1407516730	2.9046e+08	9.66468e+07
Fescue	Maize root in bulk soil (MBS)	0-30	T3: R1-RX	Monoculture	Hohenschulen	2021	RWS1	SP2	Acidobacteriota	7.96909	6.21879e+08	1.49675e+07	4.95309e+07
Oilseed Radish	Maize root in bulk soil (MBS)	0-30	T3: R1-RX	Monoculture	Hohenschulen	2021	RWS1	SP2	Acidobacteriota	6.52335	7.60145e+08	1.98553e+08	4.92565e+07
Red Clover	Maize root in bulk soil (MBS)	0-30	T3: R1-RX	Monoculture	Hohenschulen	2021	RWS1	SP2	Acidobacteriota	5.41374	992871906	2.60229e+08	5.96885e+07
Fescue	Maize root in cover crop root channel (MCR)	0-30	T3: R1-RX	Monoculture	Hohenschulen	2021	RWS1	SP2	Acidobacteriota	8.79888	1025172859	9.92034e+07	8.29605e+07
Oilseed Radish	Maize root in cover crop root channel (MCR)	0-30	T3: R1-RX	Monoculture	Hohenschulen	2021	RWS1	SP2	Acidobacteriota	5.61349	7.41995e+08	1.95836e+08	4.35267e+07
Red Clover	Maize root in cover crop root channel (MCR)	0-30	T3: R1-RX	Monoculture	Hohenschulen	2021	RWS1	SP2	Acidobacteriota	5.35499	1326159610	3.00294e+08	7.13293e+07
Fescue	Cover crop root channel (CR)	30-60	T3: R1-RX	Monoculture	Hohenschulen	2021	RWS1	SP2	Acidobacteriota	12.3533	3.38219e+08	1.76179e+08	4.5949e+07
Oilseed Radish	Cover crop root channel (CR)	30-60	T3: R1-RX	Monoculture	Hohenschulen	2021	RWS1	SP2	Acidobacteriota	15.5826	1.24207e+08	2.90987e+07	1.93395e+07
Red Clover	Cover crop root channel (CR)	30-60	T3: R1-RX	Monoculture	Hohenschulen	2021	RWS1	SP2	Acidobacteriota	10.9689	1.7115e+08	6.73965e+06	1.98076e+07
Fescue	Maize root in bulk soil (MBS)	30-60	T3: R1-RX	Monoculture	Hohenschulen	2021	RWS1	SP2	Acidobacteriota	15.0556	5.52216e+08	1.40752e+08	9.25929e+07
Oilseed Radish	Maize root in bulk soil (MBS)	30-60	T3: R1-RX	Monoculture	Hohenschulen	2021	RWS1	SP2	Acidobacteriota	12.5882	124273512	8.61733e+06	1.6274e+07
Red Clover	Maize root in bulk soil (MBS)	30-60	T3: R1-RX	Monoculture	Hohenschulen	2021	RWS1	SP2	Acidobacteriota	14.5629	521519420	2.10494e+08	8.41986e+07
Fescue	Maize root in cover crop root channel (MCR)	30-60	T3: R1-RX	Monoculture	Hohenschulen	2021	RWS1	SP2	Acidobacteriota	13.4598	3.62664e+08	1.80019e+07	3.80729e+07
Oilseed Radish	Maize root in cover crop root channel (MCR)	30-60	T3: R1-RX	Monoculture	Hohenschulen	2021	RWS1	SP2	Acidobacteriota	15.8303	7.41013e+07	1.91762e+07	1.17304e+07
Red Clover	Maize root in cover crop root channel (MCR)	30-60	T3: R1-RX	Monoculture	Hohenschulen	2021	RWS1	SP2	Acidobacteriota	11.3196	7.23461e+07	3.26114e+07	8.18931e+06
Fallow	Bulk soil (BS)	0-30	T2: V1-VX	Fallow	Hohenschulen	2021	RWS1	SP2	Actinomycetota	17.5101	2281492149	2.87111e+08	3.99737e+08
Fallow	Maize root in bulk soil (MBS)	0-30	T2: V1-VX	Fallow	Hohenschulen	2021	RWS1	SP2	Actinomycetota	17.5852	2413279466	5.76876e+08	4.18866e+08
Fallow	Bulk soil (BS)	0-30	T3: R1-RX	Fallow	Hohenschulen	2021	RWS1	SP2	Actinomycetota	22.1772	1221228881	2.80091e+08	2.7019e+08
Fallow	Bulk soil (BS)	30-60	T3: R1-RX	Fallow	Hohenschulen	2021	RWS1	SP2	Actinomycetota	18.7638	4.0552e+07	1.2417e+07	8.56902e+06
Brassica/Grass	Bulk soil (BS)	0-30	T1: VE	Mixture	Hohenschulen	2021	RWS1	SP2	Actinomycetota	17.1153	2776039614	2.19719e+08	4.75129e+08
Legume/Brassica	Bulk soil (BS)	0-30	T1: VE	Mixture	Hohenschulen	2021	RWS1	SP2	Actinomycetota	17.2733	3088997297	6.04871e+08	5.33572e+08
Legume/Grass	Bulk soil (BS)	0-30	T1: VE	Mixture	Hohenschulen	2021	RWS1	SP2	Actinomycetota	15.3672	1231256622	1.16892e+08	1.8921e+08
Brassica/Grass	Cover crop root channel (CR)	0-30	T1: VE	Mixture	Hohenschulen	2021	RWS1	SP2	Actinomycetota	15.8349	2479441582	2.50543e+07	3.92617e+08
Legume/Brassica	Cover crop root channel (CR)	0-30	T1: VE	Mixture	Hohenschulen	2021	RWS1	SP2	Actinomycetota	15.5751	2231247759	357753933	3.47519e+08
Legume/Grass	Cover crop root channel (CR)	0-30	T1: VE	Mixture	Hohenschulen	2021	RWS1	SP2	Actinomycetota	17.3216	1775476914	2.4775e+08	307541037
Brassica/Grass	Bulk soil (BS)	30-60	T1: VE	Mixture	Hohenschulen	2021	RWS1	SP2	Actinomycetota	15.28	4.11158e+07	1.01232e+07	6.28249e+06
Legume/Brassica	Bulk soil (BS)	30-60	T1: VE	Mixture	Hohenschulen	2021	RWS1	SP2	Actinomycetota	17.5362	117887130	1.57554e+07	2.06729e+07
Legume/Grass	Bulk soil (BS)	30-60	T1: VE	Mixture	Hohenschulen	2021	RWS1	SP2	Actinomycetota	16.6785	1.18464e+07	1.18522e+06	1.9758e+06
Brassica/Grass	Cover crop root channel (CR)	30-60	T1: VE	Mixture	Hohenschulen	2021	RWS1	SP2	Actinomycetota	18.7021	300600428	2.75024e+07	5.62187e+07
Legume/Brassica	Cover crop root channel (CR)	30-60	T1: VE	Mixture	Hohenschulen	2021	RWS1	SP2	Actinomycetota	19.192	1043569548	7.80414e+07	2.00282e+08
Legume/Grass	Cover crop root channel (CR)	30-60	T1: VE	Mixture	Hohenschulen	2021	RWS1	SP2	Actinomycetota	20.2801	1.59171e+08	7.67589e+06	3.228e+07
Brassica/Grass	Bulk soil (BS)	60-120	T1: VE	Mixture	Hohenschulen	2021	RWS1	SP2	Actinomycetota	15.3369	1.50856e+07	1.7266e+06	2.31366e+06
Legume/Brassica	Bulk soil (BS)	60-120	T1: VE	Mixture	Hohenschulen	2021	RWS1	SP2	Actinomycetota	18.7574	4.04448e+06	775113	758640
Legume/Grass	Bulk soil (BS)	60-120	T1: VE	Mixture	Hohenschulen	2021	RWS1	SP2	Actinomycetota	19.4499	3.84181e+06	174956	747229
Brassica/Grass	Cover crop root channel (CR)	60-120	T1: VE	Mixture	Hohenschulen	2021	RWS1	SP2	Actinomycetota	14.731	7.53616e+07	6.62171e+06	1.11015e+07
Legume/Brassica	Cover crop root channel (CR)	60-120	T1: VE	Mixture	Hohenschulen	2021	RWS1	SP2	Actinomycetota	16.3188	1438920123	2.63101e+08	2.34814e+08
Legume/Grass	Cover crop root channel (CR)	60-120	T1: VE	Mixture	Hohenschulen	2021	RWS1	SP2	Actinomycetota	18.5007	3.6942e+07	2.12143e+06	6.83452e+06
Brassica/Grass	Bulk soil (BS)	0-30	T2: V1-VX	Mixture	Hohenschulen	2021	RWS1	SP2	Actinomycetota	21.5858	3478580068	1109769179	7.57442e+08
Legume/Brassica	Bulk soil (BS)	0-30	T2: V1-VX	Mixture	Hohenschulen	2021	RWS1	SP2	Actinomycetota	21.3387	3250320461	5.15549e+08	7.02617e+08
Legume/Grass	Bulk soil (BS)	0-30	T2: V1-VX	Mixture	Hohenschulen	2021	RWS1	SP2	Actinomycetota	19.2563	2400390525	4.05471e+08	4.97428e+08
Brassica/Grass	Cover crop root channel (CR)	0-30	T2: V1-VX	Mixture	Hohenschulen	2021	RWS1	SP2	Actinomycetota	20.1492	3202291981	4.26587e+08	6.54745e+08
Legume/Brassica	Cover crop root channel (CR)	0-30	T2: V1-VX	Mixture	Hohenschulen	2021	RWS1	SP2	Actinomycetota	21.184	3766090620	6.40382e+08	7.83437e+08
Legume/Grass	Cover crop root channel (CR)	0-30	T2: V1-VX	Mixture	Hohenschulen	2021	RWS1	SP2	Actinomycetota	21.8808	2847943556	3.58449e+08	6.16588e+08
Brassica/Grass	Maize root in bulk soil (MBS)	0-30	T2: V1-VX	Mixture	Hohenschulen	2021	RWS1	SP2	Actinomycetota	21.0733	2749663106	6.32789e+08	6.04069e+08
Legume/Brassica	Maize root in bulk soil (MBS)	0-30	T2: V1-VX	Mixture	Hohenschulen	2021	RWS1	SP2	Actinomycetota	21.586	3262558567	4.98055e+08	714911696
Legume/Grass	Maize root in bulk soil (MBS)	0-30	T2: V1-VX	Mixture	Hohenschulen	2021	RWS1	SP2	Actinomycetota	20.0496	2386561517	374307060	4.86238e+08
Brassica/Grass	Maize root in cover crop root channel (MCR)	0-30	T2: V1-VX	Mixture	Hohenschulen	2021	RWS1	SP2	Actinomycetota	20.498	2550648272	3.44902e+08	5.31002e+08
Legume/Brassica	Maize root in cover crop root channel (MCR)	0-30	T2: V1-VX	Mixture	Hohenschulen	2021	RWS1	SP2	Actinomycetota	20.647	2698324648	2.49747e+08	5.5801e+08
Legume/Grass	Maize root in cover crop root channel (MCR)	0-30	T2: V1-VX	Mixture	Hohenschulen	2021	RWS1	SP2	Actinomycetota	19.4496	2390481565	260846007	4.63691e+08
Brassica/Grass	Cover crop root channel (CR)	0-30	T3: R1-RX	Mixture	Hohenschulen	2021	RWS1	SP2	Actinomycetota	21.4979	3.4064e+08	7.03577e+07	7.85674e+07
Legume/Brassica	Cover crop root channel (CR)	0-30	T3: R1-RX	Mixture	Hohenschulen	2021	RWS1	SP2	Actinomycetota	23.2108	1599242808	6.42913e+07	3.70438e+08
Legume/Grass	Cover crop root channel (CR)	0-30	T3: R1-RX	Mixture	Hohenschulen	2021	RWS1	SP2	Actinomycetota	23.7237	9.22378e+08	1.64399e+08	2.14805e+08
Brassica/Grass	Maize root in bulk soil (MBS)	0-30	T3: R1-RX	Mixture	Hohenschulen	2021	RWS1	SP2	Actinomycetota	30.0584	1138222176	168703313	3.53753e+08
Legume/Brassica	Maize root in bulk soil (MBS)	0-30	T3: R1-RX	Mixture	Hohenschulen	2021	RWS1	SP2	Actinomycetota	26.2796	1369458017	2.36769e+08	3.49166e+08
Legume/Grass	Maize root in bulk soil (MBS)	0-30	T3: R1-RX	Mixture	Hohenschulen	2021	RWS1	SP2	Actinomycetota	27.1765	9.03134e+08	7.31089e+07	2.4117e+08
Brassica/Grass	Maize root in cover crop root channel (MCR)	0-30	T3: R1-RX	Mixture	Hohenschulen	2021	RWS1	SP2	Actinomycetota	29.4523	4.34975e+08	3.95059e+07	1.26437e+08
Legume/Brassica	Maize root in cover crop root channel (MCR)	0-30	T3: R1-RX	Mixture	Hohenschulen	2021	RWS1	SP2	Actinomycetota	26.8824	1070709512	1.05201e+08	2.80135e+08
Legume/Grass	Maize root in cover crop root channel (MCR)	0-30	T3: R1-RX	Mixture	Hohenschulen	2021	RWS1	SP2	Actinomycetota	25.8362	1158590306	132464384	2.95375e+08
Brassica/Grass	Cover crop root channel (CR)	30-60	T3: R1-RX	Mixture	Hohenschulen	2021	RWS1	SP2	Actinomycetota	16.0699	5.0217e+08	2.45143e+08	3.6643e+07
Legume/Brassica	Cover crop root channel (CR)	30-60	T3: R1-RX	Mixture	Hohenschulen	2021	RWS1	SP2	Actinomycetota	20.4277	8.7188e+08	2.5895e+07	1.77352e+08
Legume/Grass	Cover crop root channel (CR)	30-60	T3: R1-RX	Mixture	Hohenschulen	2021	RWS1	SP2	Actinomycetota	20.3855	9.21684e+07	6.44767e+06	1.88411e+07
Brassica/Grass	Maize root in bulk soil (MBS)	30-60	T3: R1-RX	Mixture	Hohenschulen	2021	RWS1	SP2	Actinomycetota	20.2743	1.46215e+08	7.25805e+07	3.19992e+07
Legume/Brassica	Maize root in bulk soil (MBS)	30-60	T3: R1-RX	Mixture	Hohenschulen	2021	RWS1	SP2	Actinomycetota	23.6639	1471500721	3.23655e+08	3.19465e+08
Legume/Grass	Maize root in bulk soil (MBS)	30-60	T3: R1-RX	Mixture	Hohenschulen	2021	RWS1	SP2	Actinomycetota	22.7571	2.03488e+08	1.2181e+07	4.72182e+07
Brassica/Grass	Maize root in cover crop root channel (MCR)	30-60	T3: R1-RX	Mixture	Hohenschulen	2021	RWS1	SP2	Actinomycetota	20.2826	2.30214e+08	2.90867e+07	5.33783e+07
Legume/Brassica	Maize root in cover crop root channel (MCR)	30-60	T3: R1-RX	Mixture	Hohenschulen	2021	RWS1	SP2	Actinomycetota	21.4457	9.9613e+08	1.23104e+08	211730099
Legume/Grass	Maize root in cover crop root channel (MCR)	30-60	T3: R1-RX	Mixture	Hohenschulen	2021	RWS1	SP2	Actinomycetota	22.8172	5.49339e+08	4.33621e+07	1.20537e+08
Fescue	Bulk soil (BS)	0-30	T1: VE	Monoculture	Hohenschulen	2021	RWS1	SP2	Actinomycetota	17.9775	2102712788	2.9407e+08	378501094
Oilseed Radish	Bulk soil (BS)	0-30	T1: VE	Monoculture	Hohenschulen	2021	RWS1	SP2	Actinomycetota	16.3157	1658253588	8.68734e+07	2.70602e+08
Red Clover	Bulk soil (BS)	0-30	T1: VE	Monoculture	Hohenschulen	2021	RWS1	SP2	Actinomycetota	16.922	3406026416	5.50506e+08	5.80683e+08
Fescue	Cover crop root channel (CR)	0-30	T1: VE	Monoculture	Hohenschulen	2021	RWS1	SP2	Actinomycetota	17.6451	1894570308	252170214	3.42799e+08
Oilseed Radish	Cover crop root channel (CR)	0-30	T1: VE	Monoculture	Hohenschulen	2021	RWS1	SP2	Actinomycetota	17.6509	2454844239	296894653	4.26917e+08
Red Clover	Cover crop root channel (CR)	0-30	T1: VE	Monoculture	Hohenschulen	2021	RWS1	SP2	Actinomycetota	17.5603	3380590812	6.07915e+08	5.93635e+08
Fescue	Bulk soil (BS)	30-60	T1: VE	Monoculture	Hohenschulen	2021	RWS1	SP2	Actinomycetota	16.8257	4.04815e+07	7.04567e+06	6.57442e+06
Oilseed Radish	Bulk soil (BS)	30-60	T1: VE	Monoculture	Hohenschulen	2021	RWS1	SP2	Actinomycetota	18.8445	1.35482e+07	1.78441e+06	2.5974e+06
Red Clover	Bulk soil (BS)	30-60	T1: VE	Monoculture	Hohenschulen	2021	RWS1	SP2	Actinomycetota	15.9205	9.86455e+08	7.01728e+07	1.58226e+08
Fescue	Cover crop root channel (CR)	30-60	T1: VE	Monoculture	Hohenschulen	2021	RWS1	SP2	Actinomycetota	21.1363	1.67119e+08	1.96258e+07	3.88224e+07
Oilseed Radish	Cover crop root channel (CR)	30-60	T1: VE	Monoculture	Hohenschulen	2021	RWS1	SP2	Actinomycetota	16.1233	4.42107e+08	6.5444e+07	7.41972e+07
Red Clover	Cover crop root channel (CR)	30-60	T1: VE	Monoculture	Hohenschulen	2021	RWS1	SP2	Actinomycetota	18.2993	2612254078	1.15439e+08	4.71882e+08
Fescue	Bulk soil (BS)	60-120	T1: VE	Monoculture	Hohenschulen	2021	RWS1	SP2	Actinomycetota	19.4867	1.03917e+07	1.08559e+06	2.11331e+06
Oilseed Radish	Bulk soil (BS)	60-120	T1: VE	Monoculture	Hohenschulen	2021	RWS1	SP2	Actinomycetota	16.8159	1.44002e+07	1.16032e+06	2.63601e+06
Red Clover	Bulk soil (BS)	60-120	T1: VE	Monoculture	Hohenschulen	2021	RWS1	SP2	Actinomycetota	14.7742	5.18642e+07	1.80682e+07	7.34998e+06
Fescue	Cover crop root channel (CR)	60-120	T1: VE	Monoculture	Hohenschulen	2021	RWS1	SP2	Actinomycetota	22.3722	2.04005e+08	2.35476e+07	3.7947e+07
Oilseed Radish	Cover crop root channel (CR)	60-120	T1: VE	Monoculture	Hohenschulen	2021	RWS1	SP2	Actinomycetota	15.7898	1379738326	3.32138e+08	2.26675e+08
Red Clover	Cover crop root channel (CR)	60-120	T1: VE	Monoculture	Hohenschulen	2021	RWS1	SP2	Actinomycetota	14.7622	7.51189e+08	4.19236e+07	1.06435e+08
Fescue	Bulk soil (BS)	0-30	T2: V1-VX	Monoculture	Hohenschulen	2021	RWS1	SP2	Actinomycetota	17.8613	1986678866	2.44623e+08	3.51061e+08
Oilseed Radish	Bulk soil (BS)	0-30	T2: V1-VX	Monoculture	Hohenschulen	2021	RWS1	SP2	Actinomycetota	16.1693	2227014901	2.96169e+08	358908138
Red Clover	Bulk soil (BS)	0-30	T2: V1-VX	Monoculture	Hohenschulen	2021	RWS1	SP2	Actinomycetota	18.8408	2373722218	3.26198e+08	4.44693e+08
Fescue	Cover crop root channel (CR)	0-30	T2: V1-VX	Monoculture	Hohenschulen	2021	RWS1	SP2	Actinomycetota	17.4831	2077662695	3.21395e+08	3.75989e+08
Oilseed Radish	Cover crop root channel (CR)	0-30	T2: V1-VX	Monoculture	Hohenschulen	2021	RWS1	SP2	Actinomycetota	18.5467	2967618848	5.09743e+08	5.64147e+08
Red Clover	Cover crop root channel (CR)	0-30	T2: V1-VX	Monoculture	Hohenschulen	2021	RWS1	SP2	Actinomycetota	19.5837	2981893746	1164709911	5.86786e+08
Fescue	Maize root in bulk soil (MBS)	0-30	T2: V1-VX	Monoculture	Hohenschulen	2021	RWS1	SP2	Actinomycetota	20.1423	2910238385	681682595	5.79566e+08
Oilseed Radish	Maize root in bulk soil (MBS)	0-30	T2: V1-VX	Monoculture	Hohenschulen	2021	RWS1	SP2	Actinomycetota	20.3991	2490669862	4.31958e+08	5.32243e+08
Red Clover	Maize root in bulk soil (MBS)	0-30	T2: V1-VX	Monoculture	Hohenschulen	2021	RWS1	SP2	Actinomycetota	20.9322	3437524825	2.88586e+08	7.2257e+08
Fescue	Maize root in cover crop root channel (MCR)	0-30	T2: V1-VX	Monoculture	Hohenschulen	2021	RWS1	SP2	Actinomycetota	19.4824	2210109622	1.07892e+08	4.31554e+08
Oilseed Radish	Maize root in cover crop root channel (MCR)	0-30	T2: V1-VX	Monoculture	Hohenschulen	2021	RWS1	SP2	Actinomycetota	19.0749	2739396724	4.4881e+08	5.31868e+08
Red Clover	Maize root in cover crop root channel (MCR)	0-30	T2: V1-VX	Monoculture	Hohenschulen	2021	RWS1	SP2	Actinomycetota	19.7763	2104178748	3.75159e+08	4.16321e+08
Fescue	Cover crop root channel (CR)	0-30	T3: R1-RX	Monoculture	Hohenschulen	2021	RWS1	SP2	Actinomycetota	21.3755	9.38232e+08	5.47775e+07	1.93575e+08
Oilseed Radish	Cover crop root channel (CR)	0-30	T3: R1-RX	Monoculture	Hohenschulen	2021	RWS1	SP2	Actinomycetota	20.6466	1242527939	2.87532e+08	2.58386e+08
Red Clover	Cover crop root channel (CR)	0-30	T3: R1-RX	Monoculture	Hohenschulen	2021	RWS1	SP2	Actinomycetota	21.27	1407516730	2.9046e+08	298555757
Fescue	Maize root in bulk soil (MBS)	0-30	T3: R1-RX	Monoculture	Hohenschulen	2021	RWS1	SP2	Actinomycetota	22.6804	6.21879e+08	1.49675e+07	1.40986e+08
Oilseed Radish	Maize root in bulk soil (MBS)	0-30	T3: R1-RX	Monoculture	Hohenschulen	2021	RWS1	SP2	Actinomycetota	22.2478	7.60145e+08	1.98553e+08	1.67684e+08
Red Clover	Maize root in bulk soil (MBS)	0-30	T3: R1-RX	Monoculture	Hohenschulen	2021	RWS1	SP2	Actinomycetota	23.485	992871906	2.60229e+08	2.29405e+08
Fescue	Maize root in cover crop root channel (MCR)	0-30	T3: R1-RX	Monoculture	Hohenschulen	2021	RWS1	SP2	Actinomycetota	23.2732	1025172859	9.92034e+07	2.5155e+08
Oilseed Radish	Maize root in cover crop root channel (MCR)	0-30	T3: R1-RX	Monoculture	Hohenschulen	2021	RWS1	SP2	Actinomycetota	22.1012	7.41995e+08	1.95836e+08	162420067
Red Clover	Maize root in cover crop root channel (MCR)	0-30	T3: R1-RX	Monoculture	Hohenschulen	2021	RWS1	SP2	Actinomycetota	23.6972	1326159610	3.00294e+08	3.13866e+08
Fescue	Cover crop root channel (CR)	30-60	T3: R1-RX	Monoculture	Hohenschulen	2021	RWS1	SP2	Actinomycetota	20.0678	3.38219e+08	1.76179e+08	6.74308e+07
Oilseed Radish	Cover crop root channel (CR)	30-60	T3: R1-RX	Monoculture	Hohenschulen	2021	RWS1	SP2	Actinomycetota	16.8046	1.24207e+08	2.90987e+07	2.08143e+07
Red Clover	Cover crop root channel (CR)	30-60	T3: R1-RX	Monoculture	Hohenschulen	2021	RWS1	SP2	Actinomycetota	21.2509	1.7115e+08	6.73965e+06	3.26058e+07
Fescue	Maize root in bulk soil (MBS)	30-60	T3: R1-RX	Monoculture	Hohenschulen	2021	RWS1	SP2	Actinomycetota	18.7598	5.52216e+08	1.40752e+08	1.00814e+08
Oilseed Radish	Maize root in bulk soil (MBS)	30-60	T3: R1-RX	Monoculture	Hohenschulen	2021	RWS1	SP2	Actinomycetota	18.8204	124273512	8.61733e+06	2.23458e+07
Red Clover	Maize root in bulk soil (MBS)	30-60	T3: R1-RX	Monoculture	Hohenschulen	2021	RWS1	SP2	Actinomycetota	20.4457	521519420	2.10494e+08	1.00708e+08
Fescue	Maize root in cover crop root channel (MCR)	30-60	T3: R1-RX	Monoculture	Hohenschulen	2021	RWS1	SP2	Actinomycetota	20.6066	3.62664e+08	1.80019e+07	8.34489e+07
Oilseed Radish	Maize root in cover crop root channel (MCR)	30-60	T3: R1-RX	Monoculture	Hohenschulen	2021	RWS1	SP2	Actinomycetota	16.4424	7.41013e+07	1.91762e+07	12184030
Red Clover	Maize root in cover crop root channel (MCR)	30-60	T3: R1-RX	Monoculture	Hohenschulen	2021	RWS1	SP2	Actinomycetota	18.9267	7.23461e+07	3.26114e+07	1.36927e+07
Fallow	Bulk soil (BS)	0-30	T2: V1-VX	Fallow	Hohenschulen	2021	RWS1	SP2	Bacteroidota	6.1989	2281492149	2.87111e+08	1.46076e+08
Fallow	Maize root in bulk soil (MBS)	0-30	T2: V1-VX	Fallow	Hohenschulen	2021	RWS1	SP2	Bacteroidota	7.60119	2413279466	5.76876e+08	1.86199e+08
Fallow	Bulk soil (BS)	0-30	T3: R1-RX	Fallow	Hohenschulen	2021	RWS1	SP2	Bacteroidota	5.83779	1221228881	2.80091e+08	7.13135e+07
Fallow	Bulk soil (BS)	30-60	T3: R1-RX	Fallow	Hohenschulen	2021	RWS1	SP2	Bacteroidota	8.07592	4.0552e+07	1.2417e+07	4.14578e+06
Brassica/Grass	Bulk soil (BS)	0-30	T1: VE	Mixture	Hohenschulen	2021	RWS1	SP2	Bacteroidota	5.93152	2776039614	2.19719e+08	1.64661e+08
Legume/Brassica	Bulk soil (BS)	0-30	T1: VE	Mixture	Hohenschulen	2021	RWS1	SP2	Bacteroidota	7.11145	3088997297	6.04871e+08	2.19672e+08
Legume/Grass	Bulk soil (BS)	0-30	T1: VE	Mixture	Hohenschulen	2021	RWS1	SP2	Bacteroidota	5.60312	1231256622	1.16892e+08	6.89888e+07
Brassica/Grass	Cover crop root channel (CR)	0-30	T1: VE	Mixture	Hohenschulen	2021	RWS1	SP2	Bacteroidota	8.61971	2479441582	2.50543e+07	2.13721e+08
Legume/Brassica	Cover crop root channel (CR)	0-30	T1: VE	Mixture	Hohenschulen	2021	RWS1	SP2	Bacteroidota	7.68471	2231247759	357753933	1.71465e+08
Legume/Grass	Cover crop root channel (CR)	0-30	T1: VE	Mixture	Hohenschulen	2021	RWS1	SP2	Bacteroidota	8.27859	1775476914	2.4775e+08	1.46984e+08
Brassica/Grass	Bulk soil (BS)	30-60	T1: VE	Mixture	Hohenschulen	2021	RWS1	SP2	Bacteroidota	5.76967	4.11158e+07	1.01232e+07	2.37225e+06
Legume/Brassica	Bulk soil (BS)	30-60	T1: VE	Mixture	Hohenschulen	2021	RWS1	SP2	Bacteroidota	4.74808	117887130	1.57554e+07	5.59738e+06
Legume/Grass	Bulk soil (BS)	30-60	T1: VE	Mixture	Hohenschulen	2021	RWS1	SP2	Bacteroidota	6.31381	1.18464e+07	1.18522e+06	747957
Brassica/Grass	Cover crop root channel (CR)	30-60	T1: VE	Mixture	Hohenschulen	2021	RWS1	SP2	Bacteroidota	5.87675	300600428	2.75024e+07	1.76655e+07
Legume/Brassica	Cover crop root channel (CR)	30-60	T1: VE	Mixture	Hohenschulen	2021	RWS1	SP2	Bacteroidota	6.23006	1043569548	7.80414e+07	6.5015e+07
Legume/Grass	Cover crop root channel (CR)	30-60	T1: VE	Mixture	Hohenschulen	2021	RWS1	SP2	Bacteroidota	6.07575	1.59171e+08	7.67589e+06	9.67083e+06
Brassica/Grass	Bulk soil (BS)	60-120	T1: VE	Mixture	Hohenschulen	2021	RWS1	SP2	Bacteroidota	13.277	1.50856e+07	1.7266e+06	2.00292e+06
Legume/Brassica	Bulk soil (BS)	60-120	T1: VE	Mixture	Hohenschulen	2021	RWS1	SP2	Bacteroidota	1.49108	4.04448e+06	775113	60306.4
Legume/Grass	Bulk soil (BS)	60-120	T1: VE	Mixture	Hohenschulen	2021	RWS1	SP2	Bacteroidota	4.56002	3.84181e+06	174956	175187
Brassica/Grass	Cover crop root channel (CR)	60-120	T1: VE	Mixture	Hohenschulen	2021	RWS1	SP2	Bacteroidota	9.05473	7.53616e+07	6.62171e+06	6.82379e+06
Legume/Brassica	Cover crop root channel (CR)	60-120	T1: VE	Mixture	Hohenschulen	2021	RWS1	SP2	Bacteroidota	7.05286	1438920123	2.63101e+08	1.01485e+08
Legume/Grass	Cover crop root channel (CR)	60-120	T1: VE	Mixture	Hohenschulen	2021	RWS1	SP2	Bacteroidota	7.31726	3.6942e+07	2.12143e+06	2.70314e+06
Brassica/Grass	Bulk soil (BS)	0-30	T2: V1-VX	Mixture	Hohenschulen	2021	RWS1	SP2	Bacteroidota	6.10162	3478580068	1109769179	2.08968e+08
Legume/Brassica	Bulk soil (BS)	0-30	T2: V1-VX	Mixture	Hohenschulen	2021	RWS1	SP2	Bacteroidota	6.64046	3250320461	5.15549e+08	2.22925e+08
Legume/Grass	Bulk soil (BS)	0-30	T2: V1-VX	Mixture	Hohenschulen	2021	RWS1	SP2	Bacteroidota	4.64281	2400390525	4.05471e+08	1.10806e+08
Brassica/Grass	Cover crop root channel (CR)	0-30	T2: V1-VX	Mixture	Hohenschulen	2021	RWS1	SP2	Bacteroidota	8.01	3202291981	4.26587e+08	269635490
Legume/Brassica	Cover crop root channel (CR)	0-30	T2: V1-VX	Mixture	Hohenschulen	2021	RWS1	SP2	Bacteroidota	6.27772	3766090620	6.40382e+08	2.00762e+08
Legume/Grass	Cover crop root channel (CR)	0-30	T2: V1-VX	Mixture	Hohenschulen	2021	RWS1	SP2	Bacteroidota	5.08968	2847943556	3.58449e+08	1.50297e+08
Brassica/Grass	Maize root in bulk soil (MBS)	0-30	T2: V1-VX	Mixture	Hohenschulen	2021	RWS1	SP2	Bacteroidota	7.32583	2749663106	6.32789e+08	2.49311e+08
Legume/Brassica	Maize root in bulk soil (MBS)	0-30	T2: V1-VX	Mixture	Hohenschulen	2021	RWS1	SP2	Bacteroidota	8.26747	3262558567	4.98055e+08	2.63891e+08
Legume/Grass	Maize root in bulk soil (MBS)	0-30	T2: V1-VX	Mixture	Hohenschulen	2021	RWS1	SP2	Bacteroidota	7.3988	2386561517	374307060	1.65062e+08
Brassica/Grass	Maize root in cover crop root channel (MCR)	0-30	T2: V1-VX	Mixture	Hohenschulen	2021	RWS1	SP2	Bacteroidota	5.20581	2550648272	3.44902e+08	1.40997e+08
Legume/Brassica	Maize root in cover crop root channel (MCR)	0-30	T2: V1-VX	Mixture	Hohenschulen	2021	RWS1	SP2	Bacteroidota	7.02886	2698324648	2.49747e+08	1.85473e+08
Legume/Grass	Maize root in cover crop root channel (MCR)	0-30	T2: V1-VX	Mixture	Hohenschulen	2021	RWS1	SP2	Bacteroidota	4.4582	2390481565	260846007	1.06042e+08
Brassica/Grass	Cover crop root channel (CR)	0-30	T3: R1-RX	Mixture	Hohenschulen	2021	RWS1	SP2	Bacteroidota	7.85673	3.4064e+08	7.03577e+07	2.99058e+07
Legume/Brassica	Cover crop root channel (CR)	0-30	T3: R1-RX	Mixture	Hohenschulen	2021	RWS1	SP2	Bacteroidota	7.72901	1599242808	6.42913e+07	1.02667e+08
Legume/Grass	Cover crop root channel (CR)	0-30	T3: R1-RX	Mixture	Hohenschulen	2021	RWS1	SP2	Bacteroidota	7.59241	9.22378e+08	1.64399e+08	7.31195e+07
Brassica/Grass	Maize root in bulk soil (MBS)	0-30	T3: R1-RX	Mixture	Hohenschulen	2021	RWS1	SP2	Bacteroidota	3.69197	1138222176	168703313	3.99596e+07
Legume/Brassica	Maize root in bulk soil (MBS)	0-30	T3: R1-RX	Mixture	Hohenschulen	2021	RWS1	SP2	Bacteroidota	5.14293	1369458017	2.36769e+08	7.33315e+07
Legume/Grass	Maize root in bulk soil (MBS)	0-30	T3: R1-RX	Mixture	Hohenschulen	2021	RWS1	SP2	Bacteroidota	6.50481	9.03134e+08	7.31089e+07	5.78265e+07
Brassica/Grass	Maize root in cover crop root channel (MCR)	0-30	T3: R1-RX	Mixture	Hohenschulen	2021	RWS1	SP2	Bacteroidota	3.92579	4.34975e+08	3.95059e+07	1.59921e+07
Legume/Brassica	Maize root in cover crop root channel (MCR)	0-30	T3: R1-RX	Mixture	Hohenschulen	2021	RWS1	SP2	Bacteroidota	5.40072	1070709512	1.05201e+08	5.92934e+07
Legume/Grass	Maize root in cover crop root channel (MCR)	0-30	T3: R1-RX	Mixture	Hohenschulen	2021	RWS1	SP2	Bacteroidota	6.81886	1158590306	132464384	7.60003e+07
Brassica/Grass	Cover crop root channel (CR)	30-60	T3: R1-RX	Mixture	Hohenschulen	2021	RWS1	SP2	Bacteroidota	3.19612	5.0217e+08	2.45143e+08	3.60881e+06
Legume/Brassica	Cover crop root channel (CR)	30-60	T3: R1-RX	Mixture	Hohenschulen	2021	RWS1	SP2	Bacteroidota	3.90904	8.7188e+08	2.5895e+07	3.28669e+07
Legume/Grass	Cover crop root channel (CR)	30-60	T3: R1-RX	Mixture	Hohenschulen	2021	RWS1	SP2	Bacteroidota	5.35545	9.21684e+07	6.44767e+06	4.8944e+06
Brassica/Grass	Maize root in bulk soil (MBS)	30-60	T3: R1-RX	Mixture	Hohenschulen	2021	RWS1	SP2	Bacteroidota	4.64353	1.46215e+08	7.25805e+07	5.48048e+06
Legume/Brassica	Maize root in bulk soil (MBS)	30-60	T3: R1-RX	Mixture	Hohenschulen	2021	RWS1	SP2	Bacteroidota	3.32186	1471500721	3.23655e+08	4.3932e+07
Legume/Grass	Maize root in bulk soil (MBS)	30-60	T3: R1-RX	Mixture	Hohenschulen	2021	RWS1	SP2	Bacteroidota	6.14144	2.03488e+08	1.2181e+07	1.55524e+07
Brassica/Grass	Maize root in cover crop root channel (MCR)	30-60	T3: R1-RX	Mixture	Hohenschulen	2021	RWS1	SP2	Bacteroidota	4.39761	2.30214e+08	2.90867e+07	1.06398e+07
Legume/Brassica	Maize root in cover crop root channel (MCR)	30-60	T3: R1-RX	Mixture	Hohenschulen	2021	RWS1	SP2	Bacteroidota	3.71648	9.9613e+08	1.23104e+08	3.44111e+07
Legume/Grass	Maize root in cover crop root channel (MCR)	30-60	T3: R1-RX	Mixture	Hohenschulen	2021	RWS1	SP2	Bacteroidota	7.38237	5.49339e+08	4.33621e+07	4.2924e+07
Fescue	Bulk soil (BS)	0-30	T1: VE	Monoculture	Hohenschulen	2021	RWS1	SP2	Bacteroidota	7.65881	2102712788	2.9407e+08	1.609e+08
Oilseed Radish	Bulk soil (BS)	0-30	T1: VE	Monoculture	Hohenschulen	2021	RWS1	SP2	Bacteroidota	6.71312	1658253588	8.68734e+07	1.01256e+08
Red Clover	Bulk soil (BS)	0-30	T1: VE	Monoculture	Hohenschulen	2021	RWS1	SP2	Bacteroidota	6.15225	3406026416	5.50506e+08	2.0819e+08
Fescue	Cover crop root channel (CR)	0-30	T1: VE	Monoculture	Hohenschulen	2021	RWS1	SP2	Bacteroidota	6.20823	1894570308	252170214	1.18614e+08
Oilseed Radish	Cover crop root channel (CR)	0-30	T1: VE	Monoculture	Hohenschulen	2021	RWS1	SP2	Bacteroidota	7.80476	2454844239	296894653	191036355
Red Clover	Cover crop root channel (CR)	0-30	T1: VE	Monoculture	Hohenschulen	2021	RWS1	SP2	Bacteroidota	7.90833	3380590812	6.07915e+08	267368962
Fescue	Bulk soil (BS)	30-60	T1: VE	Monoculture	Hohenschulen	2021	RWS1	SP2	Bacteroidota	4.51751	4.04815e+07	7.04567e+06	2.03846e+06
Oilseed Radish	Bulk soil (BS)	30-60	T1: VE	Monoculture	Hohenschulen	2021	RWS1	SP2	Bacteroidota	4.44712	1.35482e+07	1.78441e+06	558357
Red Clover	Bulk soil (BS)	30-60	T1: VE	Monoculture	Hohenschulen	2021	RWS1	SP2	Bacteroidota	3.96215	9.86455e+08	7.01728e+07	3.52156e+07
Fescue	Cover crop root channel (CR)	30-60	T1: VE	Monoculture	Hohenschulen	2021	RWS1	SP2	Bacteroidota	5.27166	1.67119e+08	1.96258e+07	8.08159e+06
Oilseed Radish	Cover crop root channel (CR)	30-60	T1: VE	Monoculture	Hohenschulen	2021	RWS1	SP2	Bacteroidota	11.0396	4.42107e+08	6.5444e+07	5.9727e+07
Red Clover	Cover crop root channel (CR)	30-60	T1: VE	Monoculture	Hohenschulen	2021	RWS1	SP2	Bacteroidota	6.68281	2612254078	1.15439e+08	184553844
Fescue	Bulk soil (BS)	60-120	T1: VE	Monoculture	Hohenschulen	2021	RWS1	SP2	Bacteroidota	5.28155	1.03917e+07	1.08559e+06	642006
Oilseed Radish	Bulk soil (BS)	60-120	T1: VE	Monoculture	Hohenschulen	2021	RWS1	SP2	Bacteroidota	7.34125	1.44002e+07	1.16032e+06	1.05081e+06
Red Clover	Bulk soil (BS)	60-120	T1: VE	Monoculture	Hohenschulen	2021	RWS1	SP2	Bacteroidota	4.49941	5.18642e+07	1.80682e+07	2.42492e+06
Fescue	Cover crop root channel (CR)	60-120	T1: VE	Monoculture	Hohenschulen	2021	RWS1	SP2	Bacteroidota	9.52178	2.04005e+08	2.35476e+07	2.0413e+07
Oilseed Radish	Cover crop root channel (CR)	60-120	T1: VE	Monoculture	Hohenschulen	2021	RWS1	SP2	Bacteroidota	8.99698	1379738326	3.32138e+08	1.37274e+08
Red Clover	Cover crop root channel (CR)	60-120	T1: VE	Monoculture	Hohenschulen	2021	RWS1	SP2	Bacteroidota	2.77732	7.51189e+08	4.19236e+07	2.56592e+07
Fescue	Bulk soil (BS)	0-30	T2: V1-VX	Monoculture	Hohenschulen	2021	RWS1	SP2	Bacteroidota	6.2535	1986678866	2.44623e+08	1.20214e+08
Oilseed Radish	Bulk soil (BS)	0-30	T2: V1-VX	Monoculture	Hohenschulen	2021	RWS1	SP2	Bacteroidota	7.2955	2227014901	2.96169e+08	1.54277e+08
Red Clover	Bulk soil (BS)	0-30	T2: V1-VX	Monoculture	Hohenschulen	2021	RWS1	SP2	Bacteroidota	6.9954	2373722218	3.26198e+08	1.47467e+08
Fescue	Cover crop root channel (CR)	0-30	T2: V1-VX	Monoculture	Hohenschulen	2021	RWS1	SP2	Bacteroidota	5.49239	2077662695	3.21395e+08	1.12618e+08
Oilseed Radish	Cover crop root channel (CR)	0-30	T2: V1-VX	Monoculture	Hohenschulen	2021	RWS1	SP2	Bacteroidota	8.43292	2967618848	5.09743e+08	234583819
Red Clover	Cover crop root channel (CR)	0-30	T2: V1-VX	Monoculture	Hohenschulen	2021	RWS1	SP2	Bacteroidota	4.70134	2981893746	1164709911	147188338
Fescue	Maize root in bulk soil (MBS)	0-30	T2: V1-VX	Monoculture	Hohenschulen	2021	RWS1	SP2	Bacteroidota	8.15867	2910238385	681682595	247301408
Oilseed Radish	Maize root in bulk soil (MBS)	0-30	T2: V1-VX	Monoculture	Hohenschulen	2021	RWS1	SP2	Bacteroidota	9.98694	2490669862	4.31958e+08	2.2332e+08
Red Clover	Maize root in bulk soil (MBS)	0-30	T2: V1-VX	Monoculture	Hohenschulen	2021	RWS1	SP2	Bacteroidota	7.11012	3437524825	2.88586e+08	2.41988e+08
Fescue	Maize root in cover crop root channel (MCR)	0-30	T2: V1-VX	Monoculture	Hohenschulen	2021	RWS1	SP2	Bacteroidota	9.14084	2210109622	1.07892e+08	204147481
Oilseed Radish	Maize root in cover crop root channel (MCR)	0-30	T2: V1-VX	Monoculture	Hohenschulen	2021	RWS1	SP2	Bacteroidota	8.16462	2739396724	4.4881e+08	2.26002e+08
Red Clover	Maize root in cover crop root channel (MCR)	0-30	T2: V1-VX	Monoculture	Hohenschulen	2021	RWS1	SP2	Bacteroidota	9.08497	2104178748	3.75159e+08	1.85854e+08
Fescue	Cover crop root channel (CR)	0-30	T3: R1-RX	Monoculture	Hohenschulen	2021	RWS1	SP2	Bacteroidota	5.2	9.38232e+08	5.47775e+07	4.9948e+07
Oilseed Radish	Cover crop root channel (CR)	0-30	T3: R1-RX	Monoculture	Hohenschulen	2021	RWS1	SP2	Bacteroidota	6.57335	1242527939	2.87532e+08	7.60388e+07
Red Clover	Cover crop root channel (CR)	0-30	T3: R1-RX	Monoculture	Hohenschulen	2021	RWS1	SP2	Bacteroidota	8.23056	1407516730	2.9046e+08	1.17509e+08
Fescue	Maize root in bulk soil (MBS)	0-30	T3: R1-RX	Monoculture	Hohenschulen	2021	RWS1	SP2	Bacteroidota	6.17183	6.21879e+08	1.49675e+07	3.83793e+07
Oilseed Radish	Maize root in bulk soil (MBS)	0-30	T3: R1-RX	Monoculture	Hohenschulen	2021	RWS1	SP2	Bacteroidota	8.1932	7.60145e+08	1.98553e+08	6.24372e+07
Red Clover	Maize root in bulk soil (MBS)	0-30	T3: R1-RX	Monoculture	Hohenschulen	2021	RWS1	SP2	Bacteroidota	6.60734	992871906	2.60229e+08	6.74291e+07
Fescue	Maize root in cover crop root channel (MCR)	0-30	T3: R1-RX	Monoculture	Hohenschulen	2021	RWS1	SP2	Bacteroidota	5.97388	1025172859	9.92034e+07	6.06852e+07
Oilseed Radish	Maize root in cover crop root channel (MCR)	0-30	T3: R1-RX	Monoculture	Hohenschulen	2021	RWS1	SP2	Bacteroidota	7.73706	7.41995e+08	1.95836e+08	5.86653e+07
Red Clover	Maize root in cover crop root channel (MCR)	0-30	T3: R1-RX	Monoculture	Hohenschulen	2021	RWS1	SP2	Bacteroidota	7.38899	1326159610	3.00294e+08	9.70041e+07
Fescue	Cover crop root channel (CR)	30-60	T3: R1-RX	Monoculture	Hohenschulen	2021	RWS1	SP2	Bacteroidota	5.37552	3.38219e+08	1.76179e+08	1.64389e+07
Oilseed Radish	Cover crop root channel (CR)	30-60	T3: R1-RX	Monoculture	Hohenschulen	2021	RWS1	SP2	Bacteroidota	5.47683	1.24207e+08	2.90987e+07	7.22861e+06
Red Clover	Cover crop root channel (CR)	30-60	T3: R1-RX	Monoculture	Hohenschulen	2021	RWS1	SP2	Bacteroidota	4.74369	1.7115e+08	6.73965e+06	1.04126e+07
Fescue	Maize root in bulk soil (MBS)	30-60	T3: R1-RX	Monoculture	Hohenschulen	2021	RWS1	SP2	Bacteroidota	4.9123	5.52216e+08	1.40752e+08	2.1835e+07
Oilseed Radish	Maize root in bulk soil (MBS)	30-60	T3: R1-RX	Monoculture	Hohenschulen	2021	RWS1	SP2	Bacteroidota	5.89483	124273512	8.61733e+06	7.62048e+06
Red Clover	Maize root in bulk soil (MBS)	30-60	T3: R1-RX	Monoculture	Hohenschulen	2021	RWS1	SP2	Bacteroidota	3.65521	521519420	2.10494e+08	1.92753e+07
Fescue	Maize root in cover crop root channel (MCR)	30-60	T3: R1-RX	Monoculture	Hohenschulen	2021	RWS1	SP2	Bacteroidota	4.68834	3.62664e+08	1.80019e+07	2.07772e+07
Oilseed Radish	Maize root in cover crop root channel (MCR)	30-60	T3: R1-RX	Monoculture	Hohenschulen	2021	RWS1	SP2	Bacteroidota	5.0658	7.41013e+07	1.91762e+07	3.75382e+06
Red Clover	Maize root in cover crop root channel (MCR)	30-60	T3: R1-RX	Monoculture	Hohenschulen	2021	RWS1	SP2	Bacteroidota	6.10427	7.23461e+07	3.26114e+07	4.4162e+06
Fallow	Bulk soil (BS)	0-30	T2: V1-VX	Fallow	Hohenschulen	2021	RWS1	SP2	Chloroflexota	4.05737	2281492149	2.87111e+08	9.50272e+07
Fallow	Maize root in bulk soil (MBS)	0-30	T2: V1-VX	Fallow	Hohenschulen	2021	RWS1	SP2	Chloroflexota	4.14996	2413279466	5.76876e+08	1.0078e+08
Fallow	Bulk soil (BS)	0-30	T3: R1-RX	Fallow	Hohenschulen	2021	RWS1	SP2	Chloroflexota	8.86375	1221228881	2.80091e+08	1.07077e+08
Fallow	Bulk soil (BS)	30-60	T3: R1-RX	Fallow	Hohenschulen	2021	RWS1	SP2	Chloroflexota	11.5337	4.0552e+07	1.2417e+07	4.13183e+06
Brassica/Grass	Bulk soil (BS)	0-30	T1: VE	Mixture	Hohenschulen	2021	RWS1	SP2	Chloroflexota	3.36539	2776039614	2.19719e+08	9.34246e+07
Legume/Brassica	Bulk soil (BS)	0-30	T1: VE	Mixture	Hohenschulen	2021	RWS1	SP2	Chloroflexota	3.33651	3088997297	6.04871e+08	1.03065e+08
Legume/Grass	Bulk soil (BS)	0-30	T1: VE	Mixture	Hohenschulen	2021	RWS1	SP2	Chloroflexota	5.14578	1231256622	1.16892e+08	6.33577e+07
Brassica/Grass	Cover crop root channel (CR)	0-30	T1: VE	Mixture	Hohenschulen	2021	RWS1	SP2	Chloroflexota	3.13703	2479441582	2.50543e+07	7.77809e+07
Legume/Brassica	Cover crop root channel (CR)	0-30	T1: VE	Mixture	Hohenschulen	2021	RWS1	SP2	Chloroflexota	3.4852	2231247759	357753933	7.77634e+07
Legume/Grass	Cover crop root channel (CR)	0-30	T1: VE	Mixture	Hohenschulen	2021	RWS1	SP2	Chloroflexota	3.73983	1775476914	2.4775e+08	6.63998e+07
Brassica/Grass	Bulk soil (BS)	30-60	T1: VE	Mixture	Hohenschulen	2021	RWS1	SP2	Chloroflexota	9.49048	4.11158e+07	1.01232e+07	3.90209e+06
Legume/Brassica	Bulk soil (BS)	30-60	T1: VE	Mixture	Hohenschulen	2021	RWS1	SP2	Chloroflexota	4.81667	117887130	1.57554e+07	5.67823e+06
Legume/Grass	Bulk soil (BS)	30-60	T1: VE	Mixture	Hohenschulen	2021	RWS1	SP2	Chloroflexota	9.54173	1.18464e+07	1.18522e+06	1.13035e+06
Brassica/Grass	Cover crop root channel (CR)	30-60	T1: VE	Mixture	Hohenschulen	2021	RWS1	SP2	Chloroflexota	4.55089	300600428	2.75024e+07	1.368e+07
Legume/Brassica	Cover crop root channel (CR)	30-60	T1: VE	Mixture	Hohenschulen	2021	RWS1	SP2	Chloroflexota	5.37869	1043569548	7.80414e+07	5.61304e+07
Legume/Grass	Cover crop root channel (CR)	30-60	T1: VE	Mixture	Hohenschulen	2021	RWS1	SP2	Chloroflexota	7.15968	1.59171e+08	7.67589e+06	1.13961e+07
Brassica/Grass	Bulk soil (BS)	60-120	T1: VE	Mixture	Hohenschulen	2021	RWS1	SP2	Chloroflexota	9.97176	1.50856e+07	1.7266e+06	1.5043e+06
Legume/Brassica	Bulk soil (BS)	60-120	T1: VE	Mixture	Hohenschulen	2021	RWS1	SP2	Chloroflexota	11.0259	4.04448e+06	775113	445941
Legume/Grass	Bulk soil (BS)	60-120	T1: VE	Mixture	Hohenschulen	2021	RWS1	SP2	Chloroflexota	8.22241	3.84181e+06	174956	315889
Brassica/Grass	Cover crop root channel (CR)	60-120	T1: VE	Mixture	Hohenschulen	2021	RWS1	SP2	Chloroflexota	8.02928	7.53616e+07	6.62171e+06	6.051e+06
Legume/Brassica	Cover crop root channel (CR)	60-120	T1: VE	Mixture	Hohenschulen	2021	RWS1	SP2	Chloroflexota	4.68641	1438920123	2.63101e+08	6.74337e+07
Legume/Grass	Cover crop root channel (CR)	60-120	T1: VE	Mixture	Hohenschulen	2021	RWS1	SP2	Chloroflexota	7.34367	3.6942e+07	2.12143e+06	2.7129e+06
Brassica/Grass	Bulk soil (BS)	0-30	T2: V1-VX	Mixture	Hohenschulen	2021	RWS1	SP2	Chloroflexota	3.56228	3478580068	1109769179	1.27189e+08
Legume/Brassica	Bulk soil (BS)	0-30	T2: V1-VX	Mixture	Hohenschulen	2021	RWS1	SP2	Chloroflexota	2.93857	3250320461	5.15549e+08	9.30352e+07
Legume/Grass	Bulk soil (BS)	0-30	T2: V1-VX	Mixture	Hohenschulen	2021	RWS1	SP2	Chloroflexota	3.72689	2400390525	4.05471e+08	8.0592e+07
Brassica/Grass	Cover crop root channel (CR)	0-30	T2: V1-VX	Mixture	Hohenschulen	2021	RWS1	SP2	Chloroflexota	3.3491	3202291981	4.26587e+08	1.05236e+08
Legume/Brassica	Cover crop root channel (CR)	0-30	T2: V1-VX	Mixture	Hohenschulen	2021	RWS1	SP2	Chloroflexota	3.42414	3766090620	6.40382e+08	1.28964e+08
Legume/Grass	Cover crop root channel (CR)	0-30	T2: V1-VX	Mixture	Hohenschulen	2021	RWS1	SP2	Chloroflexota	3.17977	2847943556	3.58449e+08	9.08387e+07
Brassica/Grass	Maize root in bulk soil (MBS)	0-30	T2: V1-VX	Mixture	Hohenschulen	2021	RWS1	SP2	Chloroflexota	3.52274	2749663106	6.32789e+08	9.03781e+07
Legume/Brassica	Maize root in bulk soil (MBS)	0-30	T2: V1-VX	Mixture	Hohenschulen	2021	RWS1	SP2	Chloroflexota	3.24469	3262558567	4.98055e+08	1.03264e+08
Legume/Grass	Maize root in bulk soil (MBS)	0-30	T2: V1-VX	Mixture	Hohenschulen	2021	RWS1	SP2	Chloroflexota	3.01151	2386561517	374307060	7.0306e+07
Brassica/Grass	Maize root in cover crop root channel (MCR)	0-30	T2: V1-VX	Mixture	Hohenschulen	2021	RWS1	SP2	Chloroflexota	3.91604	2550648272	3.44902e+08	9.45799e+07
Legume/Brassica	Maize root in cover crop root channel (MCR)	0-30	T2: V1-VX	Mixture	Hohenschulen	2021	RWS1	SP2	Chloroflexota	3.55688	2698324648	2.49747e+08	9.60305e+07
Legume/Grass	Maize root in cover crop root channel (MCR)	0-30	T2: V1-VX	Mixture	Hohenschulen	2021	RWS1	SP2	Chloroflexota	3.90087	2390481565	260846007	9.30129e+07
Brassica/Grass	Cover crop root channel (CR)	0-30	T3: R1-RX	Mixture	Hohenschulen	2021	RWS1	SP2	Chloroflexota	10.693	3.4064e+08	7.03577e+07	3.50172e+07
Legume/Brassica	Cover crop root channel (CR)	0-30	T3: R1-RX	Mixture	Hohenschulen	2021	RWS1	SP2	Chloroflexota	6.04122	1599242808	6.42913e+07	9.85147e+07
Legume/Grass	Cover crop root channel (CR)	0-30	T3: R1-RX	Mixture	Hohenschulen	2021	RWS1	SP2	Chloroflexota	8.84242	9.22378e+08	1.64399e+08	7.64336e+07
Brassica/Grass	Maize root in bulk soil (MBS)	0-30	T3: R1-RX	Mixture	Hohenschulen	2021	RWS1	SP2	Chloroflexota	9.94859	1138222176	168703313	1.01438e+08
Legume/Brassica	Maize root in bulk soil (MBS)	0-30	T3: R1-RX	Mixture	Hohenschulen	2021	RWS1	SP2	Chloroflexota	8.25234	1369458017	2.36769e+08	1.07986e+08
Legume/Grass	Maize root in bulk soil (MBS)	0-30	T3: R1-RX	Mixture	Hohenschulen	2021	RWS1	SP2	Chloroflexota	8.57518	9.03134e+08	7.31089e+07	7.14833e+07
Brassica/Grass	Maize root in cover crop root channel (MCR)	0-30	T3: R1-RX	Mixture	Hohenschulen	2021	RWS1	SP2	Chloroflexota	10.9919	4.34975e+08	3.95059e+07	4.7576e+07
Legume/Brassica	Maize root in cover crop root channel (MCR)	0-30	T3: R1-RX	Mixture	Hohenschulen	2021	RWS1	SP2	Chloroflexota	8.65712	1070709512	1.05201e+08	8.80094e+07
Legume/Grass	Maize root in cover crop root channel (MCR)	0-30	T3: R1-RX	Mixture	Hohenschulen	2021	RWS1	SP2	Chloroflexota	7.2358	1158590306	132464384	7.98024e+07
Brassica/Grass	Cover crop root channel (CR)	30-60	T3: R1-RX	Mixture	Hohenschulen	2021	RWS1	SP2	Chloroflexota	8.07737	5.0217e+08	2.45143e+08	2.19052e+07
Legume/Brassica	Cover crop root channel (CR)	30-60	T3: R1-RX	Mixture	Hohenschulen	2021	RWS1	SP2	Chloroflexota	7.62304	8.7188e+08	2.5895e+07	6.37142e+07
Legume/Grass	Cover crop root channel (CR)	30-60	T3: R1-RX	Mixture	Hohenschulen	2021	RWS1	SP2	Chloroflexota	10.9316	9.21684e+07	6.44767e+06	1.05219e+07
Brassica/Grass	Maize root in bulk soil (MBS)	30-60	T3: R1-RX	Mixture	Hohenschulen	2021	RWS1	SP2	Chloroflexota	11.207	1.46215e+08	7.25805e+07	1.19061e+07
Legume/Brassica	Maize root in bulk soil (MBS)	30-60	T3: R1-RX	Mixture	Hohenschulen	2021	RWS1	SP2	Chloroflexota	7.92702	1471500721	3.23655e+08	112268390
Legume/Grass	Maize root in bulk soil (MBS)	30-60	T3: R1-RX	Mixture	Hohenschulen	2021	RWS1	SP2	Chloroflexota	9.92093	2.03488e+08	1.2181e+07	1.40595e+07
Brassica/Grass	Maize root in cover crop root channel (MCR)	30-60	T3: R1-RX	Mixture	Hohenschulen	2021	RWS1	SP2	Chloroflexota	13.7315	2.30214e+08	2.90867e+07	1.92653e+07
Legume/Brassica	Maize root in cover crop root channel (MCR)	30-60	T3: R1-RX	Mixture	Hohenschulen	2021	RWS1	SP2	Chloroflexota	8.84055	9.9613e+08	1.23104e+08	8.74581e+07
Legume/Grass	Maize root in cover crop root channel (MCR)	30-60	T3: R1-RX	Mixture	Hohenschulen	2021	RWS1	SP2	Chloroflexota	7.80182	5.49339e+08	4.33621e+07	4.24369e+07
Fescue	Bulk soil (BS)	0-30	T1: VE	Monoculture	Hohenschulen	2021	RWS1	SP2	Chloroflexota	3.9308	2102712788	2.9407e+08	8.23592e+07
Oilseed Radish	Bulk soil (BS)	0-30	T1: VE	Monoculture	Hohenschulen	2021	RWS1	SP2	Chloroflexota	5.1451	1658253588	8.68734e+07	8.3007e+07
Red Clover	Bulk soil (BS)	0-30	T1: VE	Monoculture	Hohenschulen	2021	RWS1	SP2	Chloroflexota	5.21566	3406026416	5.50506e+08	1.73439e+08
Fescue	Cover crop root channel (CR)	0-30	T1: VE	Monoculture	Hohenschulen	2021	RWS1	SP2	Chloroflexota	2.97819	1894570308	252170214	5.17889e+07
Oilseed Radish	Cover crop root channel (CR)	0-30	T1: VE	Monoculture	Hohenschulen	2021	RWS1	SP2	Chloroflexota	3.84094	2454844239	296894653	7.80771e+07
Red Clover	Cover crop root channel (CR)	0-30	T1: VE	Monoculture	Hohenschulen	2021	RWS1	SP2	Chloroflexota	4.60683	3380590812	6.07915e+08	1.55737e+08
Fescue	Bulk soil (BS)	30-60	T1: VE	Monoculture	Hohenschulen	2021	RWS1	SP2	Chloroflexota	9.07296	4.04815e+07	7.04567e+06	4.35148e+06
Oilseed Radish	Bulk soil (BS)	30-60	T1: VE	Monoculture	Hohenschulen	2021	RWS1	SP2	Chloroflexota	8.55476	1.35482e+07	1.78441e+06	1.11713e+06
Red Clover	Bulk soil (BS)	30-60	T1: VE	Monoculture	Hohenschulen	2021	RWS1	SP2	Chloroflexota	8.73807	9.86455e+08	7.01728e+07	5.47246e+07
Fescue	Cover crop root channel (CR)	30-60	T1: VE	Monoculture	Hohenschulen	2021	RWS1	SP2	Chloroflexota	8.15103	1.67119e+08	1.96258e+07	8.80296e+06
Oilseed Radish	Cover crop root channel (CR)	30-60	T1: VE	Monoculture	Hohenschulen	2021	RWS1	SP2	Chloroflexota	5.39763	4.42107e+08	6.5444e+07	1.77755e+07
Red Clover	Cover crop root channel (CR)	30-60	T1: VE	Monoculture	Hohenschulen	2021	RWS1	SP2	Chloroflexota	5.42942	2612254078	1.15439e+08	1.47899e+08
Fescue	Bulk soil (BS)	60-120	T1: VE	Monoculture	Hohenschulen	2021	RWS1	SP2	Chloroflexota	8.14978	1.03917e+07	1.08559e+06	765284
Oilseed Radish	Bulk soil (BS)	60-120	T1: VE	Monoculture	Hohenschulen	2021	RWS1	SP2	Chloroflexota	7.47694	1.44002e+07	1.16032e+06	948623
Red Clover	Bulk soil (BS)	60-120	T1: VE	Monoculture	Hohenschulen	2021	RWS1	SP2	Chloroflexota	11.5107	5.18642e+07	1.80682e+07	5.08582e+06
Fescue	Cover crop root channel (CR)	60-120	T1: VE	Monoculture	Hohenschulen	2021	RWS1	SP2	Chloroflexota	4.69646	2.04005e+08	2.35476e+07	1.10285e+07
Oilseed Radish	Cover crop root channel (CR)	60-120	T1: VE	Monoculture	Hohenschulen	2021	RWS1	SP2	Chloroflexota	6.28161	1379738326	3.32138e+08	5.39118e+07
Red Clover	Cover crop root channel (CR)	60-120	T1: VE	Monoculture	Hohenschulen	2021	RWS1	SP2	Chloroflexota	9.2164	7.51189e+08	4.19236e+07	8.22441e+07
Fescue	Bulk soil (BS)	0-30	T2: V1-VX	Monoculture	Hohenschulen	2021	RWS1	SP2	Chloroflexota	3.3713	1986678866	2.44623e+08	6.8481e+07
Oilseed Radish	Bulk soil (BS)	0-30	T2: V1-VX	Monoculture	Hohenschulen	2021	RWS1	SP2	Chloroflexota	4.03654	2227014901	2.96169e+08	9.10201e+07
Red Clover	Bulk soil (BS)	0-30	T2: V1-VX	Monoculture	Hohenschulen	2021	RWS1	SP2	Chloroflexota	3.06235	2373722218	3.26198e+08	7.65819e+07
Fescue	Cover crop root channel (CR)	0-30	T2: V1-VX	Monoculture	Hohenschulen	2021	RWS1	SP2	Chloroflexota	3.41017	2077662695	3.21395e+08	6.69882e+07
Oilseed Radish	Cover crop root channel (CR)	0-30	T2: V1-VX	Monoculture	Hohenschulen	2021	RWS1	SP2	Chloroflexota	3.54742	2967618848	5.09743e+08	1.05594e+08
Red Clover	Cover crop root channel (CR)	0-30	T2: V1-VX	Monoculture	Hohenschulen	2021	RWS1	SP2	Chloroflexota	3.69064	2981893746	1164709911	1.00324e+08
Fescue	Maize root in bulk soil (MBS)	0-30	T2: V1-VX	Monoculture	Hohenschulen	2021	RWS1	SP2	Chloroflexota	2.48088	2910238385	681682595	6.77582e+07
Oilseed Radish	Maize root in bulk soil (MBS)	0-30	T2: V1-VX	Monoculture	Hohenschulen	2021	RWS1	SP2	Chloroflexota	2.909	2490669862	4.31958e+08	8.04106e+07
Red Clover	Maize root in bulk soil (MBS)	0-30	T2: V1-VX	Monoculture	Hohenschulen	2021	RWS1	SP2	Chloroflexota	2.93339	3437524825	2.88586e+08	1.01924e+08
Fescue	Maize root in cover crop root channel (MCR)	0-30	T2: V1-VX	Monoculture	Hohenschulen	2021	RWS1	SP2	Chloroflexota	3.0746	2210109622	1.07892e+08	6.77845e+07
Oilseed Radish	Maize root in cover crop root channel (MCR)	0-30	T2: V1-VX	Monoculture	Hohenschulen	2021	RWS1	SP2	Chloroflexota	3.35304	2739396724	4.4881e+08	9.46488e+07
Red Clover	Maize root in cover crop root channel (MCR)	0-30	T2: V1-VX	Monoculture	Hohenschulen	2021	RWS1	SP2	Chloroflexota	3.34263	2104178748	3.75159e+08	6.93447e+07
Fescue	Cover crop root channel (CR)	0-30	T3: R1-RX	Monoculture	Hohenschulen	2021	RWS1	SP2	Chloroflexota	9.11607	9.38232e+08	5.47775e+07	8.45008e+07
Oilseed Radish	Cover crop root channel (CR)	0-30	T3: R1-RX	Monoculture	Hohenschulen	2021	RWS1	SP2	Chloroflexota	10.4973	1242527939	2.87532e+08	135731749
Red Clover	Cover crop root channel (CR)	0-30	T3: R1-RX	Monoculture	Hohenschulen	2021	RWS1	SP2	Chloroflexota	6.61304	1407516730	2.9046e+08	9.39651e+07
Fescue	Maize root in bulk soil (MBS)	0-30	T3: R1-RX	Monoculture	Hohenschulen	2021	RWS1	SP2	Chloroflexota	9.29148	6.21879e+08	1.49675e+07	5.78025e+07
Oilseed Radish	Maize root in bulk soil (MBS)	0-30	T3: R1-RX	Monoculture	Hohenschulen	2021	RWS1	SP2	Chloroflexota	9.03476	7.60145e+08	1.98553e+08	68976697
Red Clover	Maize root in bulk soil (MBS)	0-30	T3: R1-RX	Monoculture	Hohenschulen	2021	RWS1	SP2	Chloroflexota	9.13887	992871906	2.60229e+08	8.53573e+07
Fescue	Maize root in cover crop root channel (MCR)	0-30	T3: R1-RX	Monoculture	Hohenschulen	2021	RWS1	SP2	Chloroflexota	7.6724	1025172859	9.92034e+07	7.92865e+07
Oilseed Radish	Maize root in cover crop root channel (MCR)	0-30	T3: R1-RX	Monoculture	Hohenschulen	2021	RWS1	SP2	Chloroflexota	9.54318	7.41995e+08	1.95836e+08	6.92385e+07
Red Clover	Maize root in cover crop root channel (MCR)	0-30	T3: R1-RX	Monoculture	Hohenschulen	2021	RWS1	SP2	Chloroflexota	7.04121	1326159610	3.00294e+08	9.02882e+07
Fescue	Cover crop root channel (CR)	30-60	T3: R1-RX	Monoculture	Hohenschulen	2021	RWS1	SP2	Chloroflexota	8.48855	3.38219e+08	1.76179e+08	2.68505e+07
Oilseed Radish	Cover crop root channel (CR)	30-60	T3: R1-RX	Monoculture	Hohenschulen	2021	RWS1	SP2	Chloroflexota	8.43811	1.24207e+08	2.90987e+07	1.02676e+07
Red Clover	Cover crop root channel (CR)	30-60	T3: R1-RX	Monoculture	Hohenschulen	2021	RWS1	SP2	Chloroflexota	10.468	1.7115e+08	6.73965e+06	1.44489e+07
Fescue	Maize root in bulk soil (MBS)	30-60	T3: R1-RX	Monoculture	Hohenschulen	2021	RWS1	SP2	Chloroflexota	8.81849	5.52216e+08	1.40752e+08	4.84834e+07
Oilseed Radish	Maize root in bulk soil (MBS)	30-60	T3: R1-RX	Monoculture	Hohenschulen	2021	RWS1	SP2	Chloroflexota	10.7544	124273512	8.61733e+06	1.23946e+07
Red Clover	Maize root in bulk soil (MBS)	30-60	T3: R1-RX	Monoculture	Hohenschulen	2021	RWS1	SP2	Chloroflexota	9.78015	521519420	2.10494e+08	3.63761e+07
Fescue	Maize root in cover crop root channel (MCR)	30-60	T3: R1-RX	Monoculture	Hohenschulen	2021	RWS1	SP2	Chloroflexota	9.33082	3.62664e+08	1.80019e+07	2.60036e+07
Oilseed Radish	Maize root in cover crop root channel (MCR)	30-60	T3: R1-RX	Monoculture	Hohenschulen	2021	RWS1	SP2	Chloroflexota	8.84519	7.41013e+07	1.91762e+07	6.55439e+06
Red Clover	Maize root in cover crop root channel (MCR)	30-60	T3: R1-RX	Monoculture	Hohenschulen	2021	RWS1	SP2	Chloroflexota	10.7909	7.23461e+07	3.26114e+07	7.80681e+06
Fallow	Bulk soil (BS)	0-30	T2: V1-VX	Fallow	Hohenschulen	2021	RWS1	SP2	Bacillota	6.34897	2281492149	2.87111e+08	1.41955e+08
Fallow	Maize root in bulk soil (MBS)	0-30	T2: V1-VX	Fallow	Hohenschulen	2021	RWS1	SP2	Bacillota	5.44433	2413279466	5.76876e+08	1.30956e+08
Fallow	Bulk soil (BS)	0-30	T3: R1-RX	Fallow	Hohenschulen	2021	RWS1	SP2	Bacillota	16.1018	1221228881	2.80091e+08	1.94519e+08
Fallow	Bulk soil (BS)	30-60	T3: R1-RX	Fallow	Hohenschulen	2021	RWS1	SP2	Bacillota	6.98063	4.0552e+07	1.2417e+07	2.08277e+06
Brassica/Grass	Bulk soil (BS)	0-30	T1: VE	Mixture	Hohenschulen	2021	RWS1	SP2	Bacillota	11.2189	2776039614	2.19719e+08	3.11442e+08
Legume/Brassica	Bulk soil (BS)	0-30	T1: VE	Mixture	Hohenschulen	2021	RWS1	SP2	Bacillota	7.86776	3088997297	6.04871e+08	2.43035e+08
Legume/Grass	Bulk soil (BS)	0-30	T1: VE	Mixture	Hohenschulen	2021	RWS1	SP2	Bacillota	7.56248	1231256622	1.16892e+08	9.31135e+07
Brassica/Grass	Cover crop root channel (CR)	0-30	T1: VE	Mixture	Hohenschulen	2021	RWS1	SP2	Bacillota	9.80322	2479441582	2.50543e+07	2.43065e+08
Legume/Brassica	Cover crop root channel (CR)	0-30	T1: VE	Mixture	Hohenschulen	2021	RWS1	SP2	Bacillota	10.6859	2231247759	357753933	2.3843e+08
Legume/Grass	Cover crop root channel (CR)	0-30	T1: VE	Mixture	Hohenschulen	2021	RWS1	SP2	Bacillota	8.02511	1775476914	2.4775e+08	1.42484e+08
Brassica/Grass	Bulk soil (BS)	30-60	T1: VE	Mixture	Hohenschulen	2021	RWS1	SP2	Bacillota	6.34777	4.11158e+07	1.01232e+07	2.60994e+06
Legume/Brassica	Bulk soil (BS)	30-60	T1: VE	Mixture	Hohenschulen	2021	RWS1	SP2	Bacillota	11.5059	117887130	1.57554e+07	1.3564e+07
Legume/Grass	Bulk soil (BS)	30-60	T1: VE	Mixture	Hohenschulen	2021	RWS1	SP2	Bacillota	4.14499	1.18464e+07	1.18522e+06	491031
Brassica/Grass	Cover crop root channel (CR)	30-60	T1: VE	Mixture	Hohenschulen	2021	RWS1	SP2	Bacillota	15.5649	300600428	2.75024e+07	4.67881e+07
Legume/Brassica	Cover crop root channel (CR)	30-60	T1: VE	Mixture	Hohenschulen	2021	RWS1	SP2	Bacillota	11.12	1043569548	7.80414e+07	1.16045e+08
Legume/Grass	Cover crop root channel (CR)	30-60	T1: VE	Mixture	Hohenschulen	2021	RWS1	SP2	Bacillota	5.9661	1.59171e+08	7.67589e+06	9.4963e+06
Brassica/Grass	Bulk soil (BS)	60-120	T1: VE	Mixture	Hohenschulen	2021	RWS1	SP2	Bacillota	4.24646	1.50856e+07	1.7266e+06	640606
Legume/Brassica	Bulk soil (BS)	60-120	T1: VE	Mixture	Hohenschulen	2021	RWS1	SP2	Bacillota	6.00042	4.04448e+06	775113	242686
Legume/Grass	Bulk soil (BS)	60-120	T1: VE	Mixture	Hohenschulen	2021	RWS1	SP2	Bacillota	3.2372	3.84181e+06	174956	124367
Brassica/Grass	Cover crop root channel (CR)	60-120	T1: VE	Mixture	Hohenschulen	2021	RWS1	SP2	Bacillota	8.87462	7.53616e+07	6.62171e+06	6.68806e+06
Legume/Brassica	Cover crop root channel (CR)	60-120	T1: VE	Mixture	Hohenschulen	2021	RWS1	SP2	Bacillota	8.27096	1438920123	2.63101e+08	1.19012e+08
Legume/Grass	Cover crop root channel (CR)	60-120	T1: VE	Mixture	Hohenschulen	2021	RWS1	SP2	Bacillota	3.936	3.6942e+07	2.12143e+06	1.45403e+06
Brassica/Grass	Bulk soil (BS)	0-30	T2: V1-VX	Mixture	Hohenschulen	2021	RWS1	SP2	Bacillota	6.68136	3478580068	1109769179	2.33255e+08
Legume/Brassica	Bulk soil (BS)	0-30	T2: V1-VX	Mixture	Hohenschulen	2021	RWS1	SP2	Bacillota	7.85452	3250320461	5.15549e+08	2.57412e+08
Legume/Grass	Bulk soil (BS)	0-30	T2: V1-VX	Mixture	Hohenschulen	2021	RWS1	SP2	Bacillota	6.32231	2400390525	4.05471e+08	167527231
Brassica/Grass	Cover crop root channel (CR)	0-30	T2: V1-VX	Mixture	Hohenschulen	2021	RWS1	SP2	Bacillota	6.43499	3202291981	4.26587e+08	196965494
Legume/Brassica	Cover crop root channel (CR)	0-30	T2: V1-VX	Mixture	Hohenschulen	2021	RWS1	SP2	Bacillota	7.62489	3766090620	6.40382e+08	3.08069e+08
Legume/Grass	Cover crop root channel (CR)	0-30	T2: V1-VX	Mixture	Hohenschulen	2021	RWS1	SP2	Bacillota	7.13938	2847943556	3.58449e+08	2.08442e+08
Brassica/Grass	Maize root in bulk soil (MBS)	0-30	T2: V1-VX	Mixture	Hohenschulen	2021	RWS1	SP2	Bacillota	7.77828	2749663106	6.32789e+08	2.21382e+08
Legume/Brassica	Maize root in bulk soil (MBS)	0-30	T2: V1-VX	Mixture	Hohenschulen	2021	RWS1	SP2	Bacillota	6.70859	3262558567	4.98055e+08	221246893
Legume/Grass	Maize root in bulk soil (MBS)	0-30	T2: V1-VX	Mixture	Hohenschulen	2021	RWS1	SP2	Bacillota	5.71193	2386561517	374307060	1.45574e+08
Brassica/Grass	Maize root in cover crop root channel (MCR)	0-30	T2: V1-VX	Mixture	Hohenschulen	2021	RWS1	SP2	Bacillota	7.83383	2550648272	3.44902e+08	1.97108e+08
Legume/Brassica	Maize root in cover crop root channel (MCR)	0-30	T2: V1-VX	Mixture	Hohenschulen	2021	RWS1	SP2	Bacillota	7.23203	2698324648	2.49747e+08	199502085
Legume/Grass	Maize root in cover crop root channel (MCR)	0-30	T2: V1-VX	Mixture	Hohenschulen	2021	RWS1	SP2	Bacillota	7.27131	2390481565	260846007	1.77969e+08
Brassica/Grass	Cover crop root channel (CR)	0-30	T3: R1-RX	Mixture	Hohenschulen	2021	RWS1	SP2	Bacillota	12.6766	3.4064e+08	7.03577e+07	4.77842e+07
Legume/Brassica	Cover crop root channel (CR)	0-30	T3: R1-RX	Mixture	Hohenschulen	2021	RWS1	SP2	Bacillota	14.3338	1599242808	6.42913e+07	2.23563e+08
Legume/Grass	Cover crop root channel (CR)	0-30	T3: R1-RX	Mixture	Hohenschulen	2021	RWS1	SP2	Bacillota	12.3171	9.22378e+08	1.64399e+08	1.08657e+08
Brassica/Grass	Maize root in bulk soil (MBS)	0-30	T3: R1-RX	Mixture	Hohenschulen	2021	RWS1	SP2	Bacillota	17.4668	1138222176	168703313	2.07656e+08
Legume/Brassica	Maize root in bulk soil (MBS)	0-30	T3: R1-RX	Mixture	Hohenschulen	2021	RWS1	SP2	Bacillota	16.0547	1369458017	2.36769e+08	2.02329e+08
Legume/Grass	Maize root in bulk soil (MBS)	0-30	T3: R1-RX	Mixture	Hohenschulen	2021	RWS1	SP2	Bacillota	12.6958	9.03134e+08	7.31089e+07	1.0828e+08
Brassica/Grass	Maize root in cover crop root channel (MCR)	0-30	T3: R1-RX	Mixture	Hohenschulen	2021	RWS1	SP2	Bacillota	18.7104	4.34975e+08	3.95059e+07	8.43756e+07
Legume/Brassica	Maize root in cover crop root channel (MCR)	0-30	T3: R1-RX	Mixture	Hohenschulen	2021	RWS1	SP2	Bacillota	14.8908	1070709512	1.05201e+08	149866351
Legume/Grass	Maize root in cover crop root channel (MCR)	0-30	T3: R1-RX	Mixture	Hohenschulen	2021	RWS1	SP2	Bacillota	11.1315	1158590306	132464384	1.24827e+08
Brassica/Grass	Cover crop root channel (CR)	30-60	T3: R1-RX	Mixture	Hohenschulen	2021	RWS1	SP2	Bacillota	14.2269	5.0217e+08	2.45143e+08	8.17865e+07
Legume/Brassica	Cover crop root channel (CR)	30-60	T3: R1-RX	Mixture	Hohenschulen	2021	RWS1	SP2	Bacillota	10.1045	8.7188e+08	2.5895e+07	9.55538e+07
Legume/Grass	Cover crop root channel (CR)	30-60	T3: R1-RX	Mixture	Hohenschulen	2021	RWS1	SP2	Bacillota	6.04349	9.21684e+07	6.44767e+06	5.51922e+06
Brassica/Grass	Maize root in bulk soil (MBS)	30-60	T3: R1-RX	Mixture	Hohenschulen	2021	RWS1	SP2	Bacillota	4.27799	1.46215e+08	7.25805e+07	6.39364e+06
Legume/Brassica	Maize root in bulk soil (MBS)	30-60	T3: R1-RX	Mixture	Hohenschulen	2021	RWS1	SP2	Bacillota	10.326	1471500721	3.23655e+08	1.69315e+08
Legume/Grass	Maize root in bulk soil (MBS)	30-60	T3: R1-RX	Mixture	Hohenschulen	2021	RWS1	SP2	Bacillota	4.20896	2.03488e+08	1.2181e+07	1.07385e+07
Brassica/Grass	Maize root in cover crop root channel (MCR)	30-60	T3: R1-RX	Mixture	Hohenschulen	2021	RWS1	SP2	Bacillota	6.81915	2.30214e+08	2.90867e+07	2.94894e+07
Legume/Brassica	Maize root in cover crop root channel (MCR)	30-60	T3: R1-RX	Mixture	Hohenschulen	2021	RWS1	SP2	Bacillota	10.698	9.9613e+08	1.23104e+08	1.10472e+08
Legume/Grass	Maize root in cover crop root channel (MCR)	30-60	T3: R1-RX	Mixture	Hohenschulen	2021	RWS1	SP2	Bacillota	7.60817	5.49339e+08	4.33621e+07	4.74217e+07
Fescue	Bulk soil (BS)	0-30	T1: VE	Monoculture	Hohenschulen	2021	RWS1	SP2	Bacillota	7.1489	2102712788	2.9407e+08	1.50806e+08
Oilseed Radish	Bulk soil (BS)	0-30	T1: VE	Monoculture	Hohenschulen	2021	RWS1	SP2	Bacillota	7.94526	1658253588	8.68734e+07	1.33226e+08
Red Clover	Bulk soil (BS)	0-30	T1: VE	Monoculture	Hohenschulen	2021	RWS1	SP2	Bacillota	10.6362	3406026416	5.50506e+08	3.74979e+08
Fescue	Cover crop root channel (CR)	0-30	T1: VE	Monoculture	Hohenschulen	2021	RWS1	SP2	Bacillota	6.68299	1894570308	252170214	1.30753e+08
Oilseed Radish	Cover crop root channel (CR)	0-30	T1: VE	Monoculture	Hohenschulen	2021	RWS1	SP2	Bacillota	9.54513	2454844239	296894653	246285162
Red Clover	Cover crop root channel (CR)	0-30	T1: VE	Monoculture	Hohenschulen	2021	RWS1	SP2	Bacillota	8.49271	3380590812	6.07915e+08	2.87065e+08
Fescue	Bulk soil (BS)	30-60	T1: VE	Monoculture	Hohenschulen	2021	RWS1	SP2	Bacillota	8.27732	4.04815e+07	7.04567e+06	2.83215e+06
Oilseed Radish	Bulk soil (BS)	30-60	T1: VE	Monoculture	Hohenschulen	2021	RWS1	SP2	Bacillota	8.78017	1.35482e+07	1.78441e+06	1.24209e+06
Red Clover	Bulk soil (BS)	30-60	T1: VE	Monoculture	Hohenschulen	2021	RWS1	SP2	Bacillota	10.9543	9.86455e+08	7.01728e+07	144686553
Fescue	Cover crop root channel (CR)	30-60	T1: VE	Monoculture	Hohenschulen	2021	RWS1	SP2	Bacillota	7.23147	1.67119e+08	1.96258e+07	1.39116e+07
Oilseed Radish	Cover crop root channel (CR)	30-60	T1: VE	Monoculture	Hohenschulen	2021	RWS1	SP2	Bacillota	7.32213	4.42107e+08	6.5444e+07	2.75135e+07
Red Clover	Cover crop root channel (CR)	30-60	T1: VE	Monoculture	Hohenschulen	2021	RWS1	SP2	Bacillota	9.94176	2612254078	1.15439e+08	2.45132e+08
Fescue	Bulk soil (BS)	60-120	T1: VE	Monoculture	Hohenschulen	2021	RWS1	SP2	Bacillota	10.1859	1.03917e+07	1.08559e+06	1.16242e+06
Oilseed Radish	Bulk soil (BS)	60-120	T1: VE	Monoculture	Hohenschulen	2021	RWS1	SP2	Bacillota	7.41143	1.44002e+07	1.16032e+06	1.21441e+06
Red Clover	Bulk soil (BS)	60-120	T1: VE	Monoculture	Hohenschulen	2021	RWS1	SP2	Bacillota	8.27135	5.18642e+07	1.80682e+07	5.09235e+06
Fescue	Cover crop root channel (CR)	60-120	T1: VE	Monoculture	Hohenschulen	2021	RWS1	SP2	Bacillota	16.1146	2.04005e+08	2.35476e+07	3.05424e+07
Oilseed Radish	Cover crop root channel (CR)	60-120	T1: VE	Monoculture	Hohenschulen	2021	RWS1	SP2	Bacillota	8.78247	1379738326	3.32138e+08	1.10453e+08
Red Clover	Cover crop root channel (CR)	60-120	T1: VE	Monoculture	Hohenschulen	2021	RWS1	SP2	Bacillota	9.61325	7.51189e+08	4.19236e+07	5.52318e+07
Fescue	Bulk soil (BS)	0-30	T2: V1-VX	Monoculture	Hohenschulen	2021	RWS1	SP2	Bacillota	5.79625	1986678866	2.44623e+08	1.21321e+08
Oilseed Radish	Bulk soil (BS)	0-30	T2: V1-VX	Monoculture	Hohenschulen	2021	RWS1	SP2	Bacillota	6.19982	2227014901	2.96169e+08	1.41873e+08
Red Clover	Bulk soil (BS)	0-30	T2: V1-VX	Monoculture	Hohenschulen	2021	RWS1	SP2	Bacillota	7.44593	2373722218	3.26198e+08	1.90666e+08
Fescue	Cover crop root channel (CR)	0-30	T2: V1-VX	Monoculture	Hohenschulen	2021	RWS1	SP2	Bacillota	6.56488	2077662695	3.21395e+08	1.4635e+08
Oilseed Radish	Cover crop root channel (CR)	0-30	T2: V1-VX	Monoculture	Hohenschulen	2021	RWS1	SP2	Bacillota	5.58609	2967618848	5.09743e+08	1.8213e+08
Red Clover	Cover crop root channel (CR)	0-30	T2: V1-VX	Monoculture	Hohenschulen	2021	RWS1	SP2	Bacillota	7.80123	2981893746	1164709911	2.37173e+08
Fescue	Maize root in bulk soil (MBS)	0-30	T2: V1-VX	Monoculture	Hohenschulen	2021	RWS1	SP2	Bacillota	6.36831	2910238385	681682595	1.83689e+08
Oilseed Radish	Maize root in bulk soil (MBS)	0-30	T2: V1-VX	Monoculture	Hohenschulen	2021	RWS1	SP2	Bacillota	3.63282	2490669862	4.31958e+08	1.02072e+08
Red Clover	Maize root in bulk soil (MBS)	0-30	T2: V1-VX	Monoculture	Hohenschulen	2021	RWS1	SP2	Bacillota	7.54203	3437524825	2.88586e+08	2.60473e+08
Fescue	Maize root in cover crop root channel (MCR)	0-30	T2: V1-VX	Monoculture	Hohenschulen	2021	RWS1	SP2	Bacillota	5.13201	2210109622	1.07892e+08	1.12936e+08
Oilseed Radish	Maize root in cover crop root channel (MCR)	0-30	T2: V1-VX	Monoculture	Hohenschulen	2021	RWS1	SP2	Bacillota	5.55082	2739396724	4.4881e+08	1.51464e+08
Red Clover	Maize root in cover crop root channel (MCR)	0-30	T2: V1-VX	Monoculture	Hohenschulen	2021	RWS1	SP2	Bacillota	5.57232	2104178748	3.75159e+08	1.24435e+08
Fescue	Cover crop root channel (CR)	0-30	T3: R1-RX	Monoculture	Hohenschulen	2021	RWS1	SP2	Bacillota	19.1218	9.38232e+08	5.47775e+07	1.72027e+08
Oilseed Radish	Cover crop root channel (CR)	0-30	T3: R1-RX	Monoculture	Hohenschulen	2021	RWS1	SP2	Bacillota	16.3528	1242527939	2.87532e+08	215740175
Red Clover	Cover crop root channel (CR)	0-30	T3: R1-RX	Monoculture	Hohenschulen	2021	RWS1	SP2	Bacillota	19.5363	1407516730	2.9046e+08	2.67583e+08
Fescue	Maize root in bulk soil (MBS)	0-30	T3: R1-RX	Monoculture	Hohenschulen	2021	RWS1	SP2	Bacillota	18.2811	6.21879e+08	1.49675e+07	1.13627e+08
Oilseed Radish	Maize root in bulk soil (MBS)	0-30	T3: R1-RX	Monoculture	Hohenschulen	2021	RWS1	SP2	Bacillota	17.4873	7.60145e+08	1.98553e+08	1.33136e+08
Red Clover	Maize root in bulk soil (MBS)	0-30	T3: R1-RX	Monoculture	Hohenschulen	2021	RWS1	SP2	Bacillota	22.3847	992871906	2.60229e+08	2.14865e+08
Fescue	Maize root in cover crop root channel (MCR)	0-30	T3: R1-RX	Monoculture	Hohenschulen	2021	RWS1	SP2	Bacillota	16.6899	1025172859	9.92034e+07	1.76555e+08
Oilseed Radish	Maize root in cover crop root channel (MCR)	0-30	T3: R1-RX	Monoculture	Hohenschulen	2021	RWS1	SP2	Bacillota	19.0599	7.41995e+08	1.95836e+08	1.376e+08
Red Clover	Maize root in cover crop root channel (MCR)	0-30	T3: R1-RX	Monoculture	Hohenschulen	2021	RWS1	SP2	Bacillota	19.4807	1326159610	3.00294e+08	2.58891e+08
Fescue	Cover crop root channel (CR)	30-60	T3: R1-RX	Monoculture	Hohenschulen	2021	RWS1	SP2	Bacillota	11.2935	3.38219e+08	1.76179e+08	3.62573e+07
Oilseed Radish	Cover crop root channel (CR)	30-60	T3: R1-RX	Monoculture	Hohenschulen	2021	RWS1	SP2	Bacillota	8.63845	1.24207e+08	2.90987e+07	1.01705e+07
Red Clover	Cover crop root channel (CR)	30-60	T3: R1-RX	Monoculture	Hohenschulen	2021	RWS1	SP2	Bacillota	10.2119	1.7115e+08	6.73965e+06	1.80227e+07
Fescue	Maize root in bulk soil (MBS)	30-60	T3: R1-RX	Monoculture	Hohenschulen	2021	RWS1	SP2	Bacillota	6.21266	5.52216e+08	1.40752e+08	2.87389e+07
Oilseed Radish	Maize root in bulk soil (MBS)	30-60	T3: R1-RX	Monoculture	Hohenschulen	2021	RWS1	SP2	Bacillota	5.98101	124273512	8.61733e+06	9.21102e+06
Red Clover	Maize root in bulk soil (MBS)	30-60	T3: R1-RX	Monoculture	Hohenschulen	2021	RWS1	SP2	Bacillota	11.9595	521519420	2.10494e+08	7.68855e+07
Fescue	Maize root in cover crop root channel (MCR)	30-60	T3: R1-RX	Monoculture	Hohenschulen	2021	RWS1	SP2	Bacillota	11.4029	3.62664e+08	1.80019e+07	5.31498e+07
Oilseed Radish	Maize root in cover crop root channel (MCR)	30-60	T3: R1-RX	Monoculture	Hohenschulen	2021	RWS1	SP2	Bacillota	5.43841	7.41013e+07	1.91762e+07	4.02993e+06
Red Clover	Maize root in cover crop root channel (MCR)	30-60	T3: R1-RX	Monoculture	Hohenschulen	2021	RWS1	SP2	Bacillota	9.06344	7.23461e+07	3.26114e+07	6.55705e+06
Fallow	Bulk soil (BS)	0-30	T2: V1-VX	Fallow	Hohenschulen	2021	RWS1	SP2	Gemmatimonadota	3.52153	2281492149	2.87111e+08	7.85018e+07
Fallow	Maize root in bulk soil (MBS)	0-30	T2: V1-VX	Fallow	Hohenschulen	2021	RWS1	SP2	Gemmatimonadota	3.73456	2413279466	5.76876e+08	8.86483e+07
Fallow	Bulk soil (BS)	0-30	T3: R1-RX	Fallow	Hohenschulen	2021	RWS1	SP2	Gemmatimonadota	2.91131	1221228881	2.80091e+08	3.57452e+07
Fallow	Bulk soil (BS)	30-60	T3: R1-RX	Fallow	Hohenschulen	2021	RWS1	SP2	Gemmatimonadota	6.23262	4.0552e+07	1.2417e+07	2.62328e+06
Brassica/Grass	Bulk soil (BS)	0-30	T1: VE	Mixture	Hohenschulen	2021	RWS1	SP2	Gemmatimonadota	3.50153	2776039614	2.19719e+08	9.72039e+07
Legume/Brassica	Bulk soil (BS)	0-30	T1: VE	Mixture	Hohenschulen	2021	RWS1	SP2	Gemmatimonadota	2.75372	3088997297	6.04871e+08	8.50622e+07
Legume/Grass	Bulk soil (BS)	0-30	T1: VE	Mixture	Hohenschulen	2021	RWS1	SP2	Gemmatimonadota	4.30391	1231256622	1.16892e+08	5.29922e+07
Brassica/Grass	Cover crop root channel (CR)	0-30	T1: VE	Mixture	Hohenschulen	2021	RWS1	SP2	Gemmatimonadota	4.58434	2479441582	2.50543e+07	1.13666e+08
Legume/Brassica	Cover crop root channel (CR)	0-30	T1: VE	Mixture	Hohenschulen	2021	RWS1	SP2	Gemmatimonadota	3.18357	2231247759	357753933	7.10333e+07
Legume/Grass	Cover crop root channel (CR)	0-30	T1: VE	Mixture	Hohenschulen	2021	RWS1	SP2	Gemmatimonadota	3.19969	1775476914	2.4775e+08	5.68098e+07
Brassica/Grass	Bulk soil (BS)	30-60	T1: VE	Mixture	Hohenschulen	2021	RWS1	SP2	Gemmatimonadota	4.91669	4.11158e+07	1.01232e+07	2.02154e+06
Legume/Brassica	Bulk soil (BS)	30-60	T1: VE	Mixture	Hohenschulen	2021	RWS1	SP2	Gemmatimonadota	4.44294	117887130	1.57554e+07	5.23766e+06
Legume/Grass	Bulk soil (BS)	30-60	T1: VE	Mixture	Hohenschulen	2021	RWS1	SP2	Gemmatimonadota	5.56009	1.18464e+07	1.18522e+06	658669
Brassica/Grass	Cover crop root channel (CR)	30-60	T1: VE	Mixture	Hohenschulen	2021	RWS1	SP2	Gemmatimonadota	3.6732	300600428	2.75024e+07	1.10417e+07
Legume/Brassica	Cover crop root channel (CR)	30-60	T1: VE	Mixture	Hohenschulen	2021	RWS1	SP2	Gemmatimonadota	3.84203	1043569548	7.80414e+07	4.00942e+07
Legume/Grass	Cover crop root channel (CR)	30-60	T1: VE	Mixture	Hohenschulen	2021	RWS1	SP2	Gemmatimonadota	4.87138	1.59171e+08	7.67589e+06	7.75383e+06
Brassica/Grass	Bulk soil (BS)	60-120	T1: VE	Mixture	Hohenschulen	2021	RWS1	SP2	Gemmatimonadota	4.06002	1.50856e+07	1.7266e+06	612480
Legume/Brassica	Bulk soil (BS)	60-120	T1: VE	Mixture	Hohenschulen	2021	RWS1	SP2	Gemmatimonadota	5.21665	4.04448e+06	775113	210986
Legume/Grass	Bulk soil (BS)	60-120	T1: VE	Mixture	Hohenschulen	2021	RWS1	SP2	Gemmatimonadota	4.35667	3.84181e+06	174956	167375
Brassica/Grass	Cover crop root channel (CR)	60-120	T1: VE	Mixture	Hohenschulen	2021	RWS1	SP2	Gemmatimonadota	4.67697	7.53616e+07	6.62171e+06	3.52464e+06
Legume/Brassica	Cover crop root channel (CR)	60-120	T1: VE	Mixture	Hohenschulen	2021	RWS1	SP2	Gemmatimonadota	4.82124	1438920123	2.63101e+08	6.93738e+07
Legume/Grass	Cover crop root channel (CR)	60-120	T1: VE	Mixture	Hohenschulen	2021	RWS1	SP2	Gemmatimonadota	4.64546	3.6942e+07	2.12143e+06	1.71612e+06
Brassica/Grass	Bulk soil (BS)	0-30	T2: V1-VX	Mixture	Hohenschulen	2021	RWS1	SP2	Gemmatimonadota	3.35928	3478580068	1109769179	1.14749e+08
Legume/Brassica	Bulk soil (BS)	0-30	T2: V1-VX	Mixture	Hohenschulen	2021	RWS1	SP2	Gemmatimonadota	3.52581	3250320461	5.15549e+08	1.13904e+08
Legume/Grass	Bulk soil (BS)	0-30	T2: V1-VX	Mixture	Hohenschulen	2021	RWS1	SP2	Gemmatimonadota	4.24445	2400390525	4.05471e+08	9.08818e+07
Brassica/Grass	Cover crop root channel (CR)	0-30	T2: V1-VX	Mixture	Hohenschulen	2021	RWS1	SP2	Gemmatimonadota	3.714	3202291981	4.26587e+08	1.15457e+08
Legume/Brassica	Cover crop root channel (CR)	0-30	T2: V1-VX	Mixture	Hohenschulen	2021	RWS1	SP2	Gemmatimonadota	3.25439	3766090620	6.40382e+08	1.22638e+08
Legume/Grass	Cover crop root channel (CR)	0-30	T2: V1-VX	Mixture	Hohenschulen	2021	RWS1	SP2	Gemmatimonadota	3.83434	2847943556	3.58449e+08	1.03807e+08
Brassica/Grass	Maize root in bulk soil (MBS)	0-30	T2: V1-VX	Mixture	Hohenschulen	2021	RWS1	SP2	Gemmatimonadota	3.71737	2749663106	6.32789e+08	8.98685e+07
Legume/Brassica	Maize root in bulk soil (MBS)	0-30	T2: V1-VX	Mixture	Hohenschulen	2021	RWS1	SP2	Gemmatimonadota	3.90545	3262558567	4.98055e+08	1.24094e+08
Legume/Grass	Maize root in bulk soil (MBS)	0-30	T2: V1-VX	Mixture	Hohenschulen	2021	RWS1	SP2	Gemmatimonadota	4.02006	2386561517	374307060	9.17462e+07
Brassica/Grass	Maize root in cover crop root channel (MCR)	0-30	T2: V1-VX	Mixture	Hohenschulen	2021	RWS1	SP2	Gemmatimonadota	4.17652	2550648272	3.44902e+08	1.03165e+08
Legume/Brassica	Maize root in cover crop root channel (MCR)	0-30	T2: V1-VX	Mixture	Hohenschulen	2021	RWS1	SP2	Gemmatimonadota	3.93379	2698324648	2.49747e+08	1.06436e+08
Legume/Grass	Maize root in cover crop root channel (MCR)	0-30	T2: V1-VX	Mixture	Hohenschulen	2021	RWS1	SP2	Gemmatimonadota	4.41891	2390481565	260846007	1.05234e+08
Brassica/Grass	Cover crop root channel (CR)	0-30	T3: R1-RX	Mixture	Hohenschulen	2021	RWS1	SP2	Gemmatimonadota	4.73351	3.4064e+08	7.03577e+07	1.42056e+07
Legume/Brassica	Cover crop root channel (CR)	0-30	T3: R1-RX	Mixture	Hohenschulen	2021	RWS1	SP2	Gemmatimonadota	2.80288	1599242808	6.42913e+07	4.15608e+07
Legume/Grass	Cover crop root channel (CR)	0-30	T3: R1-RX	Mixture	Hohenschulen	2021	RWS1	SP2	Gemmatimonadota	2.97253	9.22378e+08	1.64399e+08	2.90288e+07
Brassica/Grass	Maize root in bulk soil (MBS)	0-30	T3: R1-RX	Mixture	Hohenschulen	2021	RWS1	SP2	Gemmatimonadota	2.70876	1138222176	168703313	3.01459e+07
Legume/Brassica	Maize root in bulk soil (MBS)	0-30	T3: R1-RX	Mixture	Hohenschulen	2021	RWS1	SP2	Gemmatimonadota	2.40303	1369458017	2.36769e+08	3.46528e+07
Legume/Grass	Maize root in bulk soil (MBS)	0-30	T3: R1-RX	Mixture	Hohenschulen	2021	RWS1	SP2	Gemmatimonadota	3.55023	9.03134e+08	7.31089e+07	3.25047e+07
Brassica/Grass	Maize root in cover crop root channel (MCR)	0-30	T3: R1-RX	Mixture	Hohenschulen	2021	RWS1	SP2	Gemmatimonadota	2.38126	4.34975e+08	3.95059e+07	1.00259e+07
Legume/Brassica	Maize root in cover crop root channel (MCR)	0-30	T3: R1-RX	Mixture	Hohenschulen	2021	RWS1	SP2	Gemmatimonadota	2.50006	1070709512	1.05201e+08	2.77209e+07
Legume/Grass	Maize root in cover crop root channel (MCR)	0-30	T3: R1-RX	Mixture	Hohenschulen	2021	RWS1	SP2	Gemmatimonadota	3.57893	1158590306	132464384	4.28404e+07
Brassica/Grass	Cover crop root channel (CR)	30-60	T3: R1-RX	Mixture	Hohenschulen	2021	RWS1	SP2	Gemmatimonadota	4.76374	5.0217e+08	2.45143e+08	2.34875e+07
Legume/Brassica	Cover crop root channel (CR)	30-60	T3: R1-RX	Mixture	Hohenschulen	2021	RWS1	SP2	Gemmatimonadota	5.72724	8.7188e+08	2.5895e+07	4.7842e+07
Legume/Grass	Cover crop root channel (CR)	30-60	T3: R1-RX	Mixture	Hohenschulen	2021	RWS1	SP2	Gemmatimonadota	6.13049	9.21684e+07	6.44767e+06	5.52925e+06
Brassica/Grass	Maize root in bulk soil (MBS)	30-60	T3: R1-RX	Mixture	Hohenschulen	2021	RWS1	SP2	Gemmatimonadota	8.61682	1.46215e+08	7.25805e+07	1.45207e+07
Legume/Brassica	Maize root in bulk soil (MBS)	30-60	T3: R1-RX	Mixture	Hohenschulen	2021	RWS1	SP2	Gemmatimonadota	5.15958	1471500721	3.23655e+08	7.63557e+07
Legume/Grass	Maize root in bulk soil (MBS)	30-60	T3: R1-RX	Mixture	Hohenschulen	2021	RWS1	SP2	Gemmatimonadota	5.32717	2.03488e+08	1.2181e+07	9.47668e+06
Brassica/Grass	Maize root in cover crop root channel (MCR)	30-60	T3: R1-RX	Mixture	Hohenschulen	2021	RWS1	SP2	Gemmatimonadota	7.14024	2.30214e+08	2.90867e+07	1.07693e+07
Legume/Brassica	Maize root in cover crop root channel (MCR)	30-60	T3: R1-RX	Mixture	Hohenschulen	2021	RWS1	SP2	Gemmatimonadota	5.4129	9.9613e+08	1.23104e+08	5.37344e+07
Legume/Grass	Maize root in cover crop root channel (MCR)	30-60	T3: R1-RX	Mixture	Hohenschulen	2021	RWS1	SP2	Gemmatimonadota	4.74491	5.49339e+08	4.33621e+07	2.53959e+07
Fescue	Bulk soil (BS)	0-30	T1: VE	Monoculture	Hohenschulen	2021	RWS1	SP2	Gemmatimonadota	3.14002	2102712788	2.9407e+08	6.57697e+07
Oilseed Radish	Bulk soil (BS)	0-30	T1: VE	Monoculture	Hohenschulen	2021	RWS1	SP2	Gemmatimonadota	3.85475	1658253588	8.68734e+07	6.93585e+07
Red Clover	Bulk soil (BS)	0-30	T1: VE	Monoculture	Hohenschulen	2021	RWS1	SP2	Gemmatimonadota	3.39075	3406026416	5.50506e+08	1.13541e+08
Fescue	Cover crop root channel (CR)	0-30	T1: VE	Monoculture	Hohenschulen	2021	RWS1	SP2	Gemmatimonadota	4.0057	1894570308	252170214	7.47579e+07
Oilseed Radish	Cover crop root channel (CR)	0-30	T1: VE	Monoculture	Hohenschulen	2021	RWS1	SP2	Gemmatimonadota	2.72644	2454844239	296894653	6.21257e+07
Red Clover	Cover crop root channel (CR)	0-30	T1: VE	Monoculture	Hohenschulen	2021	RWS1	SP2	Gemmatimonadota	3.01298	3380590812	6.07915e+08	1.01862e+08
Fescue	Bulk soil (BS)	30-60	T1: VE	Monoculture	Hohenschulen	2021	RWS1	SP2	Gemmatimonadota	7.042	4.04815e+07	7.04567e+06	2.79341e+06
Oilseed Radish	Bulk soil (BS)	30-60	T1: VE	Monoculture	Hohenschulen	2021	RWS1	SP2	Gemmatimonadota	5.41761	1.35482e+07	1.78441e+06	750705
Red Clover	Bulk soil (BS)	30-60	T1: VE	Monoculture	Hohenschulen	2021	RWS1	SP2	Gemmatimonadota	5.40812	9.86455e+08	7.01728e+07	5.32966e+07
Fescue	Cover crop root channel (CR)	30-60	T1: VE	Monoculture	Hohenschulen	2021	RWS1	SP2	Gemmatimonadota	6.5424	1.67119e+08	1.96258e+07	1.06959e+07
Oilseed Radish	Cover crop root channel (CR)	30-60	T1: VE	Monoculture	Hohenschulen	2021	RWS1	SP2	Gemmatimonadota	3.91175	4.42107e+08	6.5444e+07	1.27372e+07
Red Clover	Cover crop root channel (CR)	30-60	T1: VE	Monoculture	Hohenschulen	2021	RWS1	SP2	Gemmatimonadota	3.84265	2612254078	1.15439e+08	9.53336e+07
Fescue	Bulk soil (BS)	60-120	T1: VE	Monoculture	Hohenschulen	2021	RWS1	SP2	Gemmatimonadota	5.20973	1.03917e+07	1.08559e+06	483135
Oilseed Radish	Bulk soil (BS)	60-120	T1: VE	Monoculture	Hohenschulen	2021	RWS1	SP2	Gemmatimonadota	4.48035	1.44002e+07	1.16032e+06	580104
Red Clover	Bulk soil (BS)	60-120	T1: VE	Monoculture	Hohenschulen	2021	RWS1	SP2	Gemmatimonadota	6.09214	5.18642e+07	1.80682e+07	3.36463e+06
Fescue	Cover crop root channel (CR)	60-120	T1: VE	Monoculture	Hohenschulen	2021	RWS1	SP2	Gemmatimonadota	3.5076	2.04005e+08	2.35476e+07	7.16388e+06
Oilseed Radish	Cover crop root channel (CR)	60-120	T1: VE	Monoculture	Hohenschulen	2021	RWS1	SP2	Gemmatimonadota	4.32364	1379738326	3.32138e+08	5.09624e+07
Red Clover	Cover crop root channel (CR)	60-120	T1: VE	Monoculture	Hohenschulen	2021	RWS1	SP2	Gemmatimonadota	6.58513	7.51189e+08	4.19236e+07	4.60833e+07
Fescue	Bulk soil (BS)	0-30	T2: V1-VX	Monoculture	Hohenschulen	2021	RWS1	SP2	Gemmatimonadota	4.58055	1986678866	2.44623e+08	8.80675e+07
Oilseed Radish	Bulk soil (BS)	0-30	T2: V1-VX	Monoculture	Hohenschulen	2021	RWS1	SP2	Gemmatimonadota	4.14615	2227014901	2.96169e+08	9.324e+07
Red Clover	Bulk soil (BS)	0-30	T2: V1-VX	Monoculture	Hohenschulen	2021	RWS1	SP2	Gemmatimonadota	3.63195	2373722218	3.26198e+08	8.8418e+07
Fescue	Cover crop root channel (CR)	0-30	T2: V1-VX	Monoculture	Hohenschulen	2021	RWS1	SP2	Gemmatimonadota	4.44976	2077662695	3.21395e+08	8.65377e+07
Oilseed Radish	Cover crop root channel (CR)	0-30	T2: V1-VX	Monoculture	Hohenschulen	2021	RWS1	SP2	Gemmatimonadota	4.14657	2967618848	5.09743e+08	1.21721e+08
Red Clover	Cover crop root channel (CR)	0-30	T2: V1-VX	Monoculture	Hohenschulen	2021	RWS1	SP2	Gemmatimonadota	3.93299	2981893746	1164709911	1.09945e+08
Fescue	Maize root in bulk soil (MBS)	0-30	T2: V1-VX	Monoculture	Hohenschulen	2021	RWS1	SP2	Gemmatimonadota	4.42195	2910238385	681682595	1.24693e+08
Oilseed Radish	Maize root in bulk soil (MBS)	0-30	T2: V1-VX	Monoculture	Hohenschulen	2021	RWS1	SP2	Gemmatimonadota	4.27365	2490669862	4.31958e+08	9.97858e+07
Red Clover	Maize root in bulk soil (MBS)	0-30	T2: V1-VX	Monoculture	Hohenschulen	2021	RWS1	SP2	Gemmatimonadota	3.78223	3437524825	2.88586e+08	1.29187e+08
Fescue	Maize root in cover crop root channel (MCR)	0-30	T2: V1-VX	Monoculture	Hohenschulen	2021	RWS1	SP2	Gemmatimonadota	3.28337	2210109622	1.07892e+08	7.23908e+07
Oilseed Radish	Maize root in cover crop root channel (MCR)	0-30	T2: V1-VX	Monoculture	Hohenschulen	2021	RWS1	SP2	Gemmatimonadota	4.86891	2739396724	4.4881e+08	131066795
Red Clover	Maize root in cover crop root channel (MCR)	0-30	T2: V1-VX	Monoculture	Hohenschulen	2021	RWS1	SP2	Gemmatimonadota	3.84683	2104178748	3.75159e+08	7.89676e+07
Fescue	Cover crop root channel (CR)	0-30	T3: R1-RX	Monoculture	Hohenschulen	2021	RWS1	SP2	Gemmatimonadota	3.12043	9.38232e+08	5.47775e+07	3.19361e+07
Oilseed Radish	Cover crop root channel (CR)	0-30	T3: R1-RX	Monoculture	Hohenschulen	2021	RWS1	SP2	Gemmatimonadota	2.4214	1242527939	2.87532e+08	2.92832e+07
Red Clover	Cover crop root channel (CR)	0-30	T3: R1-RX	Monoculture	Hohenschulen	2021	RWS1	SP2	Gemmatimonadota	2.01988	1407516730	2.9046e+08	2.89943e+07
Fescue	Maize root in bulk soil (MBS)	0-30	T3: R1-RX	Monoculture	Hohenschulen	2021	RWS1	SP2	Gemmatimonadota	2.23023	6.21879e+08	1.49675e+07	1.39009e+07
Oilseed Radish	Maize root in bulk soil (MBS)	0-30	T3: R1-RX	Monoculture	Hohenschulen	2021	RWS1	SP2	Gemmatimonadota	2.28818	7.60145e+08	1.98553e+08	1.79783e+07
Red Clover	Maize root in bulk soil (MBS)	0-30	T3: R1-RX	Monoculture	Hohenschulen	2021	RWS1	SP2	Gemmatimonadota	1.63235	992871906	2.60229e+08	1.57187e+07
Fescue	Maize root in cover crop root channel (MCR)	0-30	T3: R1-RX	Monoculture	Hohenschulen	2021	RWS1	SP2	Gemmatimonadota	2.6918	1025172859	9.92034e+07	2.54785e+07
Oilseed Radish	Maize root in cover crop root channel (MCR)	0-30	T3: R1-RX	Monoculture	Hohenschulen	2021	RWS1	SP2	Gemmatimonadota	2.10619	7.41995e+08	1.95836e+08	1.56982e+07
Red Clover	Maize root in cover crop root channel (MCR)	0-30	T3: R1-RX	Monoculture	Hohenschulen	2021	RWS1	SP2	Gemmatimonadota	2.1678	1326159610	3.00294e+08	2.85953e+07
Fescue	Cover crop root channel (CR)	30-60	T3: R1-RX	Monoculture	Hohenschulen	2021	RWS1	SP2	Gemmatimonadota	4.83949	3.38219e+08	1.76179e+08	1.82976e+07
Oilseed Radish	Cover crop root channel (CR)	30-60	T3: R1-RX	Monoculture	Hohenschulen	2021	RWS1	SP2	Gemmatimonadota	5.20664	1.24207e+08	2.90987e+07	6.46646e+06
Red Clover	Cover crop root channel (CR)	30-60	T3: R1-RX	Monoculture	Hohenschulen	2021	RWS1	SP2	Gemmatimonadota	4.63752	1.7115e+08	6.73965e+06	7.40542e+06
Fescue	Maize root in bulk soil (MBS)	30-60	T3: R1-RX	Monoculture	Hohenschulen	2021	RWS1	SP2	Gemmatimonadota	5.99201	5.52216e+08	1.40752e+08	3.33233e+07
Oilseed Radish	Maize root in bulk soil (MBS)	30-60	T3: R1-RX	Monoculture	Hohenschulen	2021	RWS1	SP2	Gemmatimonadota	5.07368	124273512	8.61733e+06	6.53588e+06
Red Clover	Maize root in bulk soil (MBS)	30-60	T3: R1-RX	Monoculture	Hohenschulen	2021	RWS1	SP2	Gemmatimonadota	4.34885	521519420	2.10494e+08	2.14536e+07
Fescue	Maize root in cover crop root channel (MCR)	30-60	T3: R1-RX	Monoculture	Hohenschulen	2021	RWS1	SP2	Gemmatimonadota	5.12467	3.62664e+08	1.80019e+07	1.45665e+07
Oilseed Radish	Maize root in cover crop root channel (MCR)	30-60	T3: R1-RX	Monoculture	Hohenschulen	2021	RWS1	SP2	Gemmatimonadota	4.54828	7.41013e+07	1.91762e+07	3.37033e+06
Red Clover	Maize root in cover crop root channel (MCR)	30-60	T3: R1-RX	Monoculture	Hohenschulen	2021	RWS1	SP2	Gemmatimonadota	5.21342	7.23461e+07	3.26114e+07	3.77171e+06
Fallow	Bulk soil (BS)	0-30	T2: V1-VX	Fallow	Hohenschulen	2021	RWS1	SP2	Myxococcota	1.93472	2281492149	2.87111e+08	4.56252e+07
Fallow	Maize root in bulk soil (MBS)	0-30	T2: V1-VX	Fallow	Hohenschulen	2021	RWS1	SP2	Myxococcota	2.03838	2413279466	5.76876e+08	5.04411e+07
Fallow	Bulk soil (BS)	0-30	T3: R1-RX	Fallow	Hohenschulen	2021	RWS1	SP2	Myxococcota	2.18974	1221228881	2.80091e+08	2.69082e+07
Fallow	Bulk soil (BS)	30-60	T3: R1-RX	Fallow	Hohenschulen	2021	RWS1	SP2	Myxococcota	2.98362	4.0552e+07	1.2417e+07	1.20027e+06
Brassica/Grass	Bulk soil (BS)	0-30	T1: VE	Mixture	Hohenschulen	2021	RWS1	SP2	Myxococcota	2.5837	2776039614	2.19719e+08	7.17244e+07
Legume/Brassica	Bulk soil (BS)	0-30	T1: VE	Mixture	Hohenschulen	2021	RWS1	SP2	Myxococcota	3.22922	3088997297	6.04871e+08	9.97507e+07
Legume/Grass	Bulk soil (BS)	0-30	T1: VE	Mixture	Hohenschulen	2021	RWS1	SP2	Myxococcota	2.24247	1231256622	1.16892e+08	2.76106e+07
Brassica/Grass	Cover crop root channel (CR)	0-30	T1: VE	Mixture	Hohenschulen	2021	RWS1	SP2	Myxococcota	2.11037	2479441582	2.50543e+07	5.23253e+07
Legume/Brassica	Cover crop root channel (CR)	0-30	T1: VE	Mixture	Hohenschulen	2021	RWS1	SP2	Myxococcota	2.30884	2231247759	357753933	5.1516e+07
Legume/Grass	Cover crop root channel (CR)	0-30	T1: VE	Mixture	Hohenschulen	2021	RWS1	SP2	Myxococcota	2.20833	1775476914	2.4775e+08	3.92084e+07
Brassica/Grass	Bulk soil (BS)	30-60	T1: VE	Mixture	Hohenschulen	2021	RWS1	SP2	Myxococcota	3.36942	4.11158e+07	1.01232e+07	1.38536e+06
Legume/Brassica	Bulk soil (BS)	30-60	T1: VE	Mixture	Hohenschulen	2021	RWS1	SP2	Myxococcota	1.7404	117887130	1.57554e+07	2.05171e+06
Legume/Grass	Bulk soil (BS)	30-60	T1: VE	Mixture	Hohenschulen	2021	RWS1	SP2	Myxococcota	3.11784	1.18464e+07	1.18522e+06	369351
Brassica/Grass	Cover crop root channel (CR)	30-60	T1: VE	Mixture	Hohenschulen	2021	RWS1	SP2	Myxococcota	2.54528	300600428	2.75024e+07	7.65114e+06
Legume/Brassica	Cover crop root channel (CR)	30-60	T1: VE	Mixture	Hohenschulen	2021	RWS1	SP2	Myxococcota	1.98773	1043569548	7.80414e+07	2.07433e+07
Legume/Grass	Cover crop root channel (CR)	30-60	T1: VE	Mixture	Hohenschulen	2021	RWS1	SP2	Myxococcota	2.44109	1.59171e+08	7.67589e+06	3.8855e+06
Brassica/Grass	Bulk soil (BS)	60-120	T1: VE	Mixture	Hohenschulen	2021	RWS1	SP2	Myxococcota	3.7143	1.50856e+07	1.7266e+06	560325
Legume/Brassica	Bulk soil (BS)	60-120	T1: VE	Mixture	Hohenschulen	2021	RWS1	SP2	Myxococcota	1.68649	4.04448e+06	775113	68209.8
Legume/Grass	Bulk soil (BS)	60-120	T1: VE	Mixture	Hohenschulen	2021	RWS1	SP2	Myxococcota	4.5744	3.84181e+06	174956	175740
Brassica/Grass	Cover crop root channel (CR)	60-120	T1: VE	Mixture	Hohenschulen	2021	RWS1	SP2	Myxococcota	3.698	7.53616e+07	6.62171e+06	2.78687e+06
Legume/Brassica	Cover crop root channel (CR)	60-120	T1: VE	Mixture	Hohenschulen	2021	RWS1	SP2	Myxococcota	2.66168	1438920123	2.63101e+08	3.82994e+07
Legume/Grass	Cover crop root channel (CR)	60-120	T1: VE	Mixture	Hohenschulen	2021	RWS1	SP2	Myxococcota	3.29824	3.6942e+07	2.12143e+06	1.21843e+06
Brassica/Grass	Bulk soil (BS)	0-30	T2: V1-VX	Mixture	Hohenschulen	2021	RWS1	SP2	Myxococcota	1.83399	3478580068	1109769179	6.42022e+07
Legume/Brassica	Bulk soil (BS)	0-30	T2: V1-VX	Mixture	Hohenschulen	2021	RWS1	SP2	Myxococcota	1.71296	3250320461	5.15549e+08	5.62122e+07
Legume/Grass	Bulk soil (BS)	0-30	T2: V1-VX	Mixture	Hohenschulen	2021	RWS1	SP2	Myxococcota	2.17927	2400390525	4.05471e+08	4.71854e+07
Brassica/Grass	Cover crop root channel (CR)	0-30	T2: V1-VX	Mixture	Hohenschulen	2021	RWS1	SP2	Myxococcota	1.71929	3202291981	4.26587e+08	5.63275e+07
Legume/Brassica	Cover crop root channel (CR)	0-30	T2: V1-VX	Mixture	Hohenschulen	2021	RWS1	SP2	Myxococcota	1.74527	3766090620	6.40382e+08	6.22796e+07
Legume/Grass	Cover crop root channel (CR)	0-30	T2: V1-VX	Mixture	Hohenschulen	2021	RWS1	SP2	Myxococcota	1.91272	2847943556	3.58449e+08	5.33965e+07
Brassica/Grass	Maize root in bulk soil (MBS)	0-30	T2: V1-VX	Mixture	Hohenschulen	2021	RWS1	SP2	Myxococcota	1.95961	2749663106	6.32789e+08	5.33663e+07
Legume/Brassica	Maize root in bulk soil (MBS)	0-30	T2: V1-VX	Mixture	Hohenschulen	2021	RWS1	SP2	Myxococcota	1.83622	3262558567	4.98055e+08	5.61156e+07
Legume/Grass	Maize root in bulk soil (MBS)	0-30	T2: V1-VX	Mixture	Hohenschulen	2021	RWS1	SP2	Myxococcota	2.32929	2386561517	374307060	5.26751e+07
Brassica/Grass	Maize root in cover crop root channel (MCR)	0-30	T2: V1-VX	Mixture	Hohenschulen	2021	RWS1	SP2	Myxococcota	1.78867	2550648272	3.44902e+08	4.3878e+07
Legume/Brassica	Maize root in cover crop root channel (MCR)	0-30	T2: V1-VX	Mixture	Hohenschulen	2021	RWS1	SP2	Myxococcota	2.04311	2698324648	2.49747e+08	5.35428e+07
Legume/Grass	Maize root in cover crop root channel (MCR)	0-30	T2: V1-VX	Mixture	Hohenschulen	2021	RWS1	SP2	Myxococcota	2.19665	2390481565	260846007	5.26597e+07
Brassica/Grass	Cover crop root channel (CR)	0-30	T3: R1-RX	Mixture	Hohenschulen	2021	RWS1	SP2	Myxococcota	2.77522	3.4064e+08	7.03577e+07	9.11202e+06
Legume/Brassica	Cover crop root channel (CR)	0-30	T3: R1-RX	Mixture	Hohenschulen	2021	RWS1	SP2	Myxococcota	1.79029	1599242808	6.42913e+07	2.99857e+07
Legume/Grass	Cover crop root channel (CR)	0-30	T3: R1-RX	Mixture	Hohenschulen	2021	RWS1	SP2	Myxococcota	3.1183	9.22378e+08	1.64399e+08	2.99344e+07
Brassica/Grass	Maize root in bulk soil (MBS)	0-30	T3: R1-RX	Mixture	Hohenschulen	2021	RWS1	SP2	Myxococcota	2.5178	1138222176	168703313	2.40782e+07
Legume/Brassica	Maize root in bulk soil (MBS)	0-30	T3: R1-RX	Mixture	Hohenschulen	2021	RWS1	SP2	Myxococcota	1.70985	1369458017	2.36769e+08	2.31088e+07
Legume/Grass	Maize root in bulk soil (MBS)	0-30	T3: R1-RX	Mixture	Hohenschulen	2021	RWS1	SP2	Myxococcota	2.91003	9.03134e+08	7.31089e+07	2.6233e+07
Brassica/Grass	Maize root in cover crop root channel (MCR)	0-30	T3: R1-RX	Mixture	Hohenschulen	2021	RWS1	SP2	Myxococcota	1.94184	4.34975e+08	3.95059e+07	7.81979e+06
Legume/Brassica	Maize root in cover crop root channel (MCR)	0-30	T3: R1-RX	Mixture	Hohenschulen	2021	RWS1	SP2	Myxococcota	1.79526	1070709512	1.05201e+08	1.96415e+07
Legume/Grass	Maize root in cover crop root channel (MCR)	0-30	T3: R1-RX	Mixture	Hohenschulen	2021	RWS1	SP2	Myxococcota	2.95465	1158590306	132464384	3.4475e+07
Brassica/Grass	Cover crop root channel (CR)	30-60	T3: R1-RX	Mixture	Hohenschulen	2021	RWS1	SP2	Myxococcota	1.99434	5.0217e+08	2.45143e+08	2.58333e+06
Legume/Brassica	Cover crop root channel (CR)	30-60	T3: R1-RX	Mixture	Hohenschulen	2021	RWS1	SP2	Myxococcota	1.69882	8.7188e+08	2.5895e+07	1.44646e+07
Legume/Grass	Cover crop root channel (CR)	30-60	T3: R1-RX	Mixture	Hohenschulen	2021	RWS1	SP2	Myxococcota	3.36385	9.21684e+07	6.44767e+06	3.19853e+06
Brassica/Grass	Maize root in bulk soil (MBS)	30-60	T3: R1-RX	Mixture	Hohenschulen	2021	RWS1	SP2	Myxococcota	3.05193	1.46215e+08	7.25805e+07	2.29093e+06
Legume/Brassica	Maize root in bulk soil (MBS)	30-60	T3: R1-RX	Mixture	Hohenschulen	2021	RWS1	SP2	Myxococcota	1.66345	1471500721	3.23655e+08	2.15744e+07
Legume/Grass	Maize root in bulk soil (MBS)	30-60	T3: R1-RX	Mixture	Hohenschulen	2021	RWS1	SP2	Myxococcota	2.74967	2.03488e+08	1.2181e+07	4.96223e+06
Brassica/Grass	Maize root in cover crop root channel (MCR)	30-60	T3: R1-RX	Mixture	Hohenschulen	2021	RWS1	SP2	Myxococcota	3.75745	2.30214e+08	2.90867e+07	5.69577e+06
Legume/Brassica	Maize root in cover crop root channel (MCR)	30-60	T3: R1-RX	Mixture	Hohenschulen	2021	RWS1	SP2	Myxococcota	1.90042	9.9613e+08	1.23104e+08	1.77128e+07
Legume/Grass	Maize root in cover crop root channel (MCR)	30-60	T3: R1-RX	Mixture	Hohenschulen	2021	RWS1	SP2	Myxococcota	2.944	5.49339e+08	4.33621e+07	1.66488e+07
Fescue	Bulk soil (BS)	0-30	T1: VE	Monoculture	Hohenschulen	2021	RWS1	SP2	Myxococcota	2.99156	2102712788	2.9407e+08	6.25016e+07
Oilseed Radish	Bulk soil (BS)	0-30	T1: VE	Monoculture	Hohenschulen	2021	RWS1	SP2	Myxococcota	2.47334	1658253588	8.68734e+07	3.98249e+07
Red Clover	Bulk soil (BS)	0-30	T1: VE	Monoculture	Hohenschulen	2021	RWS1	SP2	Myxococcota	2.8031	3406026416	5.50506e+08	9.40697e+07
Fescue	Cover crop root channel (CR)	0-30	T1: VE	Monoculture	Hohenschulen	2021	RWS1	SP2	Myxococcota	2.30529	1894570308	252170214	4.42448e+07
Oilseed Radish	Cover crop root channel (CR)	0-30	T1: VE	Monoculture	Hohenschulen	2021	RWS1	SP2	Myxococcota	3.27383	2454844239	296894653	8.42185e+07
Red Clover	Cover crop root channel (CR)	0-30	T1: VE	Monoculture	Hohenschulen	2021	RWS1	SP2	Myxococcota	2.60811	3380590812	6.07915e+08	8.81609e+07
Fescue	Bulk soil (BS)	30-60	T1: VE	Monoculture	Hohenschulen	2021	RWS1	SP2	Myxococcota	2.50785	4.04815e+07	7.04567e+06	1.0565e+06
Oilseed Radish	Bulk soil (BS)	30-60	T1: VE	Monoculture	Hohenschulen	2021	RWS1	SP2	Myxococcota	2.97958	1.35482e+07	1.78441e+06	393206
Red Clover	Bulk soil (BS)	30-60	T1: VE	Monoculture	Hohenschulen	2021	RWS1	SP2	Myxococcota	2.45354	9.86455e+08	7.01728e+07	1.97225e+07
Fescue	Cover crop root channel (CR)	30-60	T1: VE	Monoculture	Hohenschulen	2021	RWS1	SP2	Myxococcota	1.66969	1.67119e+08	1.96258e+07	2.84862e+06
Oilseed Radish	Cover crop root channel (CR)	30-60	T1: VE	Monoculture	Hohenschulen	2021	RWS1	SP2	Myxococcota	2.96676	4.42107e+08	6.5444e+07	1.23095e+07
Red Clover	Cover crop root channel (CR)	30-60	T1: VE	Monoculture	Hohenschulen	2021	RWS1	SP2	Myxococcota	2.30381	2612254078	1.15439e+08	6.17754e+07
Fescue	Bulk soil (BS)	60-120	T1: VE	Monoculture	Hohenschulen	2021	RWS1	SP2	Myxococcota	2.78821	1.03917e+07	1.08559e+06	304403
Oilseed Radish	Bulk soil (BS)	60-120	T1: VE	Monoculture	Hohenschulen	2021	RWS1	SP2	Myxococcota	3.49563	1.44002e+07	1.16032e+06	446720
Red Clover	Bulk soil (BS)	60-120	T1: VE	Monoculture	Hohenschulen	2021	RWS1	SP2	Myxococcota	3.1274	5.18642e+07	1.80682e+07	1.34244e+06
Fescue	Cover crop root channel (CR)	60-120	T1: VE	Monoculture	Hohenschulen	2021	RWS1	SP2	Myxococcota	3.39163	2.04005e+08	2.35476e+07	6.31946e+06
Oilseed Radish	Cover crop root channel (CR)	60-120	T1: VE	Monoculture	Hohenschulen	2021	RWS1	SP2	Myxococcota	3.75344	1379738326	3.32138e+08	5.09107e+07
Red Clover	Cover crop root channel (CR)	60-120	T1: VE	Monoculture	Hohenschulen	2021	RWS1	SP2	Myxococcota	2.22365	7.51189e+08	4.19236e+07	1.93647e+07
Fescue	Bulk soil (BS)	0-30	T2: V1-VX	Monoculture	Hohenschulen	2021	RWS1	SP2	Myxococcota	2.00308	1986678866	2.44623e+08	3.61941e+07
Oilseed Radish	Bulk soil (BS)	0-30	T2: V1-VX	Monoculture	Hohenschulen	2021	RWS1	SP2	Myxococcota	3.00222	2227014901	2.96169e+08	6.76191e+07
Red Clover	Bulk soil (BS)	0-30	T2: V1-VX	Monoculture	Hohenschulen	2021	RWS1	SP2	Myxococcota	1.77109	2373722218	3.26198e+08	4.07457e+07
Fescue	Cover crop root channel (CR)	0-30	T2: V1-VX	Monoculture	Hohenschulen	2021	RWS1	SP2	Myxococcota	2.00182	2077662695	3.21395e+08	4.00109e+07
Oilseed Radish	Cover crop root channel (CR)	0-30	T2: V1-VX	Monoculture	Hohenschulen	2021	RWS1	SP2	Myxococcota	2.15786	2967618848	5.09743e+08	6.2539e+07
Red Clover	Cover crop root channel (CR)	0-30	T2: V1-VX	Monoculture	Hohenschulen	2021	RWS1	SP2	Myxococcota	1.72469	2981893746	1164709911	5.34463e+07
Fescue	Maize root in bulk soil (MBS)	0-30	T2: V1-VX	Monoculture	Hohenschulen	2021	RWS1	SP2	Myxococcota	2.32232	2910238385	681682595	6.81187e+07
Oilseed Radish	Maize root in bulk soil (MBS)	0-30	T2: V1-VX	Monoculture	Hohenschulen	2021	RWS1	SP2	Myxococcota	2.99158	2490669862	4.31958e+08	6.33258e+07
Red Clover	Maize root in bulk soil (MBS)	0-30	T2: V1-VX	Monoculture	Hohenschulen	2021	RWS1	SP2	Myxococcota	1.87155	3437524825	2.88586e+08	6.40346e+07
Fescue	Maize root in cover crop root channel (MCR)	0-30	T2: V1-VX	Monoculture	Hohenschulen	2021	RWS1	SP2	Myxococcota	2.67814	2210109622	1.07892e+08	5.97549e+07
Oilseed Radish	Maize root in cover crop root channel (MCR)	0-30	T2: V1-VX	Monoculture	Hohenschulen	2021	RWS1	SP2	Myxococcota	2.55128	2739396724	4.4881e+08	6.59891e+07
Red Clover	Maize root in cover crop root channel (MCR)	0-30	T2: V1-VX	Monoculture	Hohenschulen	2021	RWS1	SP2	Myxococcota	2.00509	2104178748	3.75159e+08	4.10461e+07
Fescue	Cover crop root channel (CR)	0-30	T3: R1-RX	Monoculture	Hohenschulen	2021	RWS1	SP2	Myxococcota	2.35994	9.38232e+08	5.47775e+07	2.31706e+07
Oilseed Radish	Cover crop root channel (CR)	0-30	T3: R1-RX	Monoculture	Hohenschulen	2021	RWS1	SP2	Myxococcota	2.72808	1242527939	2.87532e+08	3.15333e+07
Red Clover	Cover crop root channel (CR)	0-30	T3: R1-RX	Monoculture	Hohenschulen	2021	RWS1	SP2	Myxococcota	1.91191	1407516730	2.9046e+08	2.73338e+07
Fescue	Maize root in bulk soil (MBS)	0-30	T3: R1-RX	Monoculture	Hohenschulen	2021	RWS1	SP2	Myxococcota	2.32842	6.21879e+08	1.49675e+07	1.45112e+07
Oilseed Radish	Maize root in bulk soil (MBS)	0-30	T3: R1-RX	Monoculture	Hohenschulen	2021	RWS1	SP2	Myxococcota	2.61922	7.60145e+08	1.98553e+08	1.98101e+07
Red Clover	Maize root in bulk soil (MBS)	0-30	T3: R1-RX	Monoculture	Hohenschulen	2021	RWS1	SP2	Myxococcota	1.93927	992871906	2.60229e+08	1.8546e+07
Fescue	Maize root in cover crop root channel (MCR)	0-30	T3: R1-RX	Monoculture	Hohenschulen	2021	RWS1	SP2	Myxococcota	2.32148	1025172859	9.92034e+07	2.23597e+07
Oilseed Radish	Maize root in cover crop root channel (MCR)	0-30	T3: R1-RX	Monoculture	Hohenschulen	2021	RWS1	SP2	Myxococcota	2.67713	7.41995e+08	1.95836e+08	2.08058e+07
Red Clover	Maize root in cover crop root channel (MCR)	0-30	T3: R1-RX	Monoculture	Hohenschulen	2021	RWS1	SP2	Myxococcota	1.9461	1326159610	3.00294e+08	2.3416e+07
Fescue	Cover crop root channel (CR)	30-60	T3: R1-RX	Monoculture	Hohenschulen	2021	RWS1	SP2	Myxococcota	2.24361	3.38219e+08	1.76179e+08	7.35957e+06
Oilseed Radish	Cover crop root channel (CR)	30-60	T3: R1-RX	Monoculture	Hohenschulen	2021	RWS1	SP2	Myxococcota	2.33113	1.24207e+08	2.90987e+07	2.76268e+06
Red Clover	Cover crop root channel (CR)	30-60	T3: R1-RX	Monoculture	Hohenschulen	2021	RWS1	SP2	Myxococcota	2.3892	1.7115e+08	6.73965e+06	3.9341e+06
Fescue	Maize root in bulk soil (MBS)	30-60	T3: R1-RX	Monoculture	Hohenschulen	2021	RWS1	SP2	Myxococcota	2.34533	5.52216e+08	1.40752e+08	1.00438e+07
Oilseed Radish	Maize root in bulk soil (MBS)	30-60	T3: R1-RX	Monoculture	Hohenschulen	2021	RWS1	SP2	Myxococcota	2.70602	124273512	8.61733e+06	3.3851e+06
Red Clover	Maize root in bulk soil (MBS)	30-60	T3: R1-RX	Monoculture	Hohenschulen	2021	RWS1	SP2	Myxococcota	2.02767	521519420	2.10494e+08	8.47028e+06
Fescue	Maize root in cover crop root channel (MCR)	30-60	T3: R1-RX	Monoculture	Hohenschulen	2021	RWS1	SP2	Myxococcota	1.94359	3.62664e+08	1.80019e+07	7.09961e+06
Oilseed Radish	Maize root in cover crop root channel (MCR)	30-60	T3: R1-RX	Monoculture	Hohenschulen	2021	RWS1	SP2	Myxococcota	3.26187	7.41013e+07	1.91762e+07	2.41708e+06
Red Clover	Maize root in cover crop root channel (MCR)	30-60	T3: R1-RX	Monoculture	Hohenschulen	2021	RWS1	SP2	Myxococcota	4.14052	7.23461e+07	3.26114e+07	2.99551e+06
Fallow	Bulk soil (BS)	0-30	T2: V1-VX	Fallow	Hohenschulen	2021	RWS1	SP2	Planctomycetota	18.7292	2281492149	2.87111e+08	4.26839e+08
Fallow	Maize root in bulk soil (MBS)	0-30	T2: V1-VX	Fallow	Hohenschulen	2021	RWS1	SP2	Planctomycetota	18.8595	2413279466	5.76876e+08	4.60987e+08
Fallow	Bulk soil (BS)	0-30	T3: R1-RX	Fallow	Hohenschulen	2021	RWS1	SP2	Planctomycetota	14.0012	1221228881	2.80091e+08	1.72587e+08
Fallow	Bulk soil (BS)	30-60	T3: R1-RX	Fallow	Hohenschulen	2021	RWS1	SP2	Planctomycetota	13.7231	4.0552e+07	1.2417e+07	4.9775e+06
Brassica/Grass	Bulk soil (BS)	0-30	T1: VE	Mixture	Hohenschulen	2021	RWS1	SP2	Planctomycetota	12.9448	2776039614	2.19719e+08	359353539
Legume/Brassica	Bulk soil (BS)	0-30	T1: VE	Mixture	Hohenschulen	2021	RWS1	SP2	Planctomycetota	16.9819	3088997297	6.04871e+08	5.24571e+08
Legume/Grass	Bulk soil (BS)	0-30	T1: VE	Mixture	Hohenschulen	2021	RWS1	SP2	Planctomycetota	15.9702	1231256622	1.16892e+08	1.96634e+08
Brassica/Grass	Cover crop root channel (CR)	0-30	T1: VE	Mixture	Hohenschulen	2021	RWS1	SP2	Planctomycetota	12.1417	2479441582	2.50543e+07	3.01047e+08
Legume/Brassica	Cover crop root channel (CR)	0-30	T1: VE	Mixture	Hohenschulen	2021	RWS1	SP2	Planctomycetota	15.8027	2231247759	357753933	3.52597e+08
Legume/Grass	Cover crop root channel (CR)	0-30	T1: VE	Mixture	Hohenschulen	2021	RWS1	SP2	Planctomycetota	13.9759	1775476914	2.4775e+08	2.48139e+08
Brassica/Grass	Bulk soil (BS)	30-60	T1: VE	Mixture	Hohenschulen	2021	RWS1	SP2	Planctomycetota	12.5652	4.11158e+07	1.01232e+07	5.16628e+06
Legume/Brassica	Bulk soil (BS)	30-60	T1: VE	Mixture	Hohenschulen	2021	RWS1	SP2	Planctomycetota	14.5583	117887130	1.57554e+07	1.71624e+07
Legume/Grass	Bulk soil (BS)	30-60	T1: VE	Mixture	Hohenschulen	2021	RWS1	SP2	Planctomycetota	12.9925	1.18464e+07	1.18522e+06	1.53914e+06
Brassica/Grass	Cover crop root channel (CR)	30-60	T1: VE	Mixture	Hohenschulen	2021	RWS1	SP2	Planctomycetota	9.81139	300600428	2.75024e+07	29493084
Legume/Brassica	Cover crop root channel (CR)	30-60	T1: VE	Mixture	Hohenschulen	2021	RWS1	SP2	Planctomycetota	12.5022	1043569548	7.80414e+07	1.30469e+08
Legume/Grass	Cover crop root channel (CR)	30-60	T1: VE	Mixture	Hohenschulen	2021	RWS1	SP2	Planctomycetota	12.2971	1.59171e+08	7.67589e+06	1.95734e+07
Brassica/Grass	Bulk soil (BS)	60-120	T1: VE	Mixture	Hohenschulen	2021	RWS1	SP2	Planctomycetota	9.94099	1.50856e+07	1.7266e+06	1.49966e+06
Legume/Brassica	Bulk soil (BS)	60-120	T1: VE	Mixture	Hohenschulen	2021	RWS1	SP2	Planctomycetota	6.31054	4.04448e+06	775113	255228
Legume/Grass	Bulk soil (BS)	60-120	T1: VE	Mixture	Hohenschulen	2021	RWS1	SP2	Planctomycetota	11.3631	3.84181e+06	174956	436548
Brassica/Grass	Cover crop root channel (CR)	60-120	T1: VE	Mixture	Hohenschulen	2021	RWS1	SP2	Planctomycetota	10.85	7.53616e+07	6.62171e+06	8.17673e+06
Legume/Brassica	Cover crop root channel (CR)	60-120	T1: VE	Mixture	Hohenschulen	2021	RWS1	SP2	Planctomycetota	13.7245	1438920123	2.63101e+08	1.97484e+08
Legume/Grass	Cover crop root channel (CR)	60-120	T1: VE	Mixture	Hohenschulen	2021	RWS1	SP2	Planctomycetota	13.0741	3.6942e+07	2.12143e+06	4.82982e+06
Brassica/Grass	Bulk soil (BS)	0-30	T2: V1-VX	Mixture	Hohenschulen	2021	RWS1	SP2	Planctomycetota	16.089	3478580068	1109769179	5.6552e+08
Legume/Brassica	Bulk soil (BS)	0-30	T2: V1-VX	Mixture	Hohenschulen	2021	RWS1	SP2	Planctomycetota	15.5132	3250320461	5.15549e+08	4.9843e+08
Legume/Grass	Bulk soil (BS)	0-30	T2: V1-VX	Mixture	Hohenschulen	2021	RWS1	SP2	Planctomycetota	17.346	2400390525	4.05471e+08	390744358
Brassica/Grass	Cover crop root channel (CR)	0-30	T2: V1-VX	Mixture	Hohenschulen	2021	RWS1	SP2	Planctomycetota	15.3945	3202291981	4.26587e+08	4.79924e+08
Legume/Brassica	Cover crop root channel (CR)	0-30	T2: V1-VX	Mixture	Hohenschulen	2021	RWS1	SP2	Planctomycetota	16.0448	3766090620	6.40382e+08	6.15429e+08
Legume/Grass	Cover crop root channel (CR)	0-30	T2: V1-VX	Mixture	Hohenschulen	2021	RWS1	SP2	Planctomycetota	16.3965	2847943556	3.58449e+08	4.62602e+08
Brassica/Grass	Maize root in bulk soil (MBS)	0-30	T2: V1-VX	Mixture	Hohenschulen	2021	RWS1	SP2	Planctomycetota	14.9221	2749663106	6.32789e+08	403498754
Legume/Brassica	Maize root in bulk soil (MBS)	0-30	T2: V1-VX	Mixture	Hohenschulen	2021	RWS1	SP2	Planctomycetota	15.7109	3262558567	4.98055e+08	5.09595e+08
Legume/Grass	Maize root in bulk soil (MBS)	0-30	T2: V1-VX	Mixture	Hohenschulen	2021	RWS1	SP2	Planctomycetota	16.132	2386561517	374307060	3.80866e+08
Brassica/Grass	Maize root in cover crop root channel (MCR)	0-30	T2: V1-VX	Mixture	Hohenschulen	2021	RWS1	SP2	Planctomycetota	16.1865	2550648272	3.44902e+08	4.05189e+08
Legume/Brassica	Maize root in cover crop root channel (MCR)	0-30	T2: V1-VX	Mixture	Hohenschulen	2021	RWS1	SP2	Planctomycetota	15.7657	2698324648	2.49747e+08	4.26157e+08
Legume/Grass	Maize root in cover crop root channel (MCR)	0-30	T2: V1-VX	Mixture	Hohenschulen	2021	RWS1	SP2	Planctomycetota	16.6521	2390481565	260846007	394293389
Brassica/Grass	Cover crop root channel (CR)	0-30	T3: R1-RX	Mixture	Hohenschulen	2021	RWS1	SP2	Planctomycetota	10.136	3.4064e+08	7.03577e+07	3.16693e+07
Legume/Brassica	Cover crop root channel (CR)	0-30	T3: R1-RX	Mixture	Hohenschulen	2021	RWS1	SP2	Planctomycetota	13.3433	1599242808	6.42913e+07	2.31257e+08
Legume/Grass	Cover crop root channel (CR)	0-30	T3: R1-RX	Mixture	Hohenschulen	2021	RWS1	SP2	Planctomycetota	12.8378	9.22378e+08	1.64399e+08	1.21915e+08
Brassica/Grass	Maize root in bulk soil (MBS)	0-30	T3: R1-RX	Mixture	Hohenschulen	2021	RWS1	SP2	Planctomycetota	7.61424	1138222176	168703313	8.39033e+07
Legume/Brassica	Maize root in bulk soil (MBS)	0-30	T3: R1-RX	Mixture	Hohenschulen	2021	RWS1	SP2	Planctomycetota	11.6134	1369458017	2.36769e+08	1.72118e+08
Legume/Grass	Maize root in bulk soil (MBS)	0-30	T3: R1-RX	Mixture	Hohenschulen	2021	RWS1	SP2	Planctomycetota	11.4357	9.03134e+08	7.31089e+07	1.08701e+08
Brassica/Grass	Maize root in cover crop root channel (MCR)	0-30	T3: R1-RX	Mixture	Hohenschulen	2021	RWS1	SP2	Planctomycetota	7.09059	4.34975e+08	3.95059e+07	3.09666e+07
Legume/Brassica	Maize root in cover crop root channel (MCR)	0-30	T3: R1-RX	Mixture	Hohenschulen	2021	RWS1	SP2	Planctomycetota	10.98	1070709512	1.05201e+08	1.25205e+08
Legume/Grass	Maize root in cover crop root channel (MCR)	0-30	T3: R1-RX	Mixture	Hohenschulen	2021	RWS1	SP2	Planctomycetota	12.8758	1158590306	132464384	154220613
Brassica/Grass	Cover crop root channel (CR)	30-60	T3: R1-RX	Mixture	Hohenschulen	2021	RWS1	SP2	Planctomycetota	13.4096	5.0217e+08	2.45143e+08	7.61184e+07
Legume/Brassica	Cover crop root channel (CR)	30-60	T3: R1-RX	Mixture	Hohenschulen	2021	RWS1	SP2	Planctomycetota	14.1883	8.7188e+08	2.5895e+07	1.24648e+08
Legume/Grass	Cover crop root channel (CR)	30-60	T3: R1-RX	Mixture	Hohenschulen	2021	RWS1	SP2	Planctomycetota	13.7293	9.21684e+07	6.44767e+06	1.26006e+07
Brassica/Grass	Maize root in bulk soil (MBS)	30-60	T3: R1-RX	Mixture	Hohenschulen	2021	RWS1	SP2	Planctomycetota	12.6244	1.46215e+08	7.25805e+07	2.19155e+07
Legume/Brassica	Maize root in bulk soil (MBS)	30-60	T3: R1-RX	Mixture	Hohenschulen	2021	RWS1	SP2	Planctomycetota	13.6986	1471500721	3.23655e+08	2.01147e+08
Legume/Grass	Maize root in bulk soil (MBS)	30-60	T3: R1-RX	Mixture	Hohenschulen	2021	RWS1	SP2	Planctomycetota	13.5834	2.03488e+08	1.2181e+07	2.89755e+07
Brassica/Grass	Maize root in cover crop root channel (MCR)	30-60	T3: R1-RX	Mixture	Hohenschulen	2021	RWS1	SP2	Planctomycetota	11.805	2.30214e+08	2.90867e+07	2.66933e+07
Legume/Brassica	Maize root in cover crop root channel (MCR)	30-60	T3: R1-RX	Mixture	Hohenschulen	2021	RWS1	SP2	Planctomycetota	13.1605	9.9613e+08	1.23104e+08	132516076
Legume/Grass	Maize root in cover crop root channel (MCR)	30-60	T3: R1-RX	Mixture	Hohenschulen	2021	RWS1	SP2	Planctomycetota	13.8581	5.49339e+08	4.33621e+07	7.84385e+07
Fescue	Bulk soil (BS)	0-30	T1: VE	Monoculture	Hohenschulen	2021	RWS1	SP2	Planctomycetota	15.1525	2102712788	2.9407e+08	3.17921e+08
Oilseed Radish	Bulk soil (BS)	0-30	T1: VE	Monoculture	Hohenschulen	2021	RWS1	SP2	Planctomycetota	17.7482	1658253588	8.68734e+07	3.07699e+08
Red Clover	Bulk soil (BS)	0-30	T1: VE	Monoculture	Hohenschulen	2021	RWS1	SP2	Planctomycetota	13.5964	3406026416	5.50506e+08	4.67714e+08
Fescue	Cover crop root channel (CR)	0-30	T1: VE	Monoculture	Hohenschulen	2021	RWS1	SP2	Planctomycetota	21.7769	1894570308	252170214	4.00519e+08
Oilseed Radish	Cover crop root channel (CR)	0-30	T1: VE	Monoculture	Hohenschulen	2021	RWS1	SP2	Planctomycetota	13.1848	2454844239	296894653	3.26311e+08
Red Clover	Cover crop root channel (CR)	0-30	T1: VE	Monoculture	Hohenschulen	2021	RWS1	SP2	Planctomycetota	14.3875	3380590812	6.07915e+08	4.8637e+08
Fescue	Bulk soil (BS)	30-60	T1: VE	Monoculture	Hohenschulen	2021	RWS1	SP2	Planctomycetota	12.569	4.04815e+07	7.04567e+06	4.65462e+06
Oilseed Radish	Bulk soil (BS)	30-60	T1: VE	Monoculture	Hohenschulen	2021	RWS1	SP2	Planctomycetota	12.7763	1.35482e+07	1.78441e+06	1.76426e+06
Red Clover	Bulk soil (BS)	30-60	T1: VE	Monoculture	Hohenschulen	2021	RWS1	SP2	Planctomycetota	10.5423	9.86455e+08	7.01728e+07	1.05886e+08
Fescue	Cover crop root channel (CR)	30-60	T1: VE	Monoculture	Hohenschulen	2021	RWS1	SP2	Planctomycetota	14.793	1.67119e+08	1.96258e+07	2.56185e+07
Oilseed Radish	Cover crop root channel (CR)	30-60	T1: VE	Monoculture	Hohenschulen	2021	RWS1	SP2	Planctomycetota	14.3346	4.42107e+08	6.5444e+07	6.82553e+07
Red Clover	Cover crop root channel (CR)	30-60	T1: VE	Monoculture	Hohenschulen	2021	RWS1	SP2	Planctomycetota	12.2181	2612254078	1.15439e+08	3.26406e+08
Fescue	Bulk soil (BS)	60-120	T1: VE	Monoculture	Hohenschulen	2021	RWS1	SP2	Planctomycetota	13.5636	1.03917e+07	1.08559e+06	1.38276e+06
Oilseed Radish	Bulk soil (BS)	60-120	T1: VE	Monoculture	Hohenschulen	2021	RWS1	SP2	Planctomycetota	10.0736	1.44002e+07	1.16032e+06	1.3704e+06
Red Clover	Bulk soil (BS)	60-120	T1: VE	Monoculture	Hohenschulen	2021	RWS1	SP2	Planctomycetota	9.46774	5.18642e+07	1.80682e+07	4.92748e+06
Fescue	Cover crop root channel (CR)	60-120	T1: VE	Monoculture	Hohenschulen	2021	RWS1	SP2	Planctomycetota	8.1153	2.04005e+08	2.35476e+07	1.91478e+07
Oilseed Radish	Cover crop root channel (CR)	60-120	T1: VE	Monoculture	Hohenschulen	2021	RWS1	SP2	Planctomycetota	13.1767	1379738326	3.32138e+08	188383472
Red Clover	Cover crop root channel (CR)	60-120	T1: VE	Monoculture	Hohenschulen	2021	RWS1	SP2	Planctomycetota	16.0759	7.51189e+08	4.19236e+07	136052269
Fescue	Bulk soil (BS)	0-30	T2: V1-VX	Monoculture	Hohenschulen	2021	RWS1	SP2	Planctomycetota	18.5436	1986678866	2.44623e+08	3.71093e+08
Oilseed Radish	Bulk soil (BS)	0-30	T2: V1-VX	Monoculture	Hohenschulen	2021	RWS1	SP2	Planctomycetota	17.191	2227014901	2.96169e+08	3.8277e+08
Red Clover	Bulk soil (BS)	0-30	T2: V1-VX	Monoculture	Hohenschulen	2021	RWS1	SP2	Planctomycetota	16.902	2373722218	3.26198e+08	4.00473e+08
Fescue	Cover crop root channel (CR)	0-30	T2: V1-VX	Monoculture	Hohenschulen	2021	RWS1	SP2	Planctomycetota	18.8182	2077662695	3.21395e+08	3.82533e+08
Oilseed Radish	Cover crop root channel (CR)	0-30	T2: V1-VX	Monoculture	Hohenschulen	2021	RWS1	SP2	Planctomycetota	18.1723	2967618848	5.09743e+08	5.27396e+08
Red Clover	Cover crop root channel (CR)	0-30	T2: V1-VX	Monoculture	Hohenschulen	2021	RWS1	SP2	Planctomycetota	16.7815	2981893746	1164709911	5.16981e+08
Fescue	Maize root in bulk soil (MBS)	0-30	T2: V1-VX	Monoculture	Hohenschulen	2021	RWS1	SP2	Planctomycetota	15.5664	2910238385	681682595	457597382
Oilseed Radish	Maize root in bulk soil (MBS)	0-30	T2: V1-VX	Monoculture	Hohenschulen	2021	RWS1	SP2	Planctomycetota	17.7757	2490669862	4.31958e+08	4.31927e+08
Red Clover	Maize root in bulk soil (MBS)	0-30	T2: V1-VX	Monoculture	Hohenschulen	2021	RWS1	SP2	Planctomycetota	15.5383	3437524825	2.88586e+08	533286582
Fescue	Maize root in cover crop root channel (MCR)	0-30	T2: V1-VX	Monoculture	Hohenschulen	2021	RWS1	SP2	Planctomycetota	17.5617	2210109622	1.07892e+08	387102836
Oilseed Radish	Maize root in cover crop root channel (MCR)	0-30	T2: V1-VX	Monoculture	Hohenschulen	2021	RWS1	SP2	Planctomycetota	16.8422	2739396724	4.4881e+08	4.57182e+08
Red Clover	Maize root in cover crop root channel (MCR)	0-30	T2: V1-VX	Monoculture	Hohenschulen	2021	RWS1	SP2	Planctomycetota	16.3006	2104178748	3.75159e+08	3.43017e+08
Fescue	Cover crop root channel (CR)	0-30	T3: R1-RX	Monoculture	Hohenschulen	2021	RWS1	SP2	Planctomycetota	11.8927	9.38232e+08	5.47775e+07	1.17717e+08
Oilseed Radish	Cover crop root channel (CR)	0-30	T3: R1-RX	Monoculture	Hohenschulen	2021	RWS1	SP2	Planctomycetota	12.9366	1242527939	2.87532e+08	1.49951e+08
Red Clover	Cover crop root channel (CR)	0-30	T3: R1-RX	Monoculture	Hohenschulen	2021	RWS1	SP2	Planctomycetota	12.9564	1407516730	2.9046e+08	1.86745e+08
Fescue	Maize root in bulk soil (MBS)	0-30	T3: R1-RX	Monoculture	Hohenschulen	2021	RWS1	SP2	Planctomycetota	12.6926	6.21879e+08	1.49675e+07	7.89803e+07
Oilseed Radish	Maize root in bulk soil (MBS)	0-30	T3: R1-RX	Monoculture	Hohenschulen	2021	RWS1	SP2	Planctomycetota	12.0998	7.60145e+08	1.98553e+08	9.14907e+07
Red Clover	Maize root in bulk soil (MBS)	0-30	T3: R1-RX	Monoculture	Hohenschulen	2021	RWS1	SP2	Planctomycetota	10.1831	992871906	2.60229e+08	105767130
Fescue	Maize root in cover crop root channel (MCR)	0-30	T3: R1-RX	Monoculture	Hohenschulen	2021	RWS1	SP2	Planctomycetota	12.8625	1025172859	9.92034e+07	1.22872e+08
Oilseed Radish	Maize root in cover crop root channel (MCR)	0-30	T3: R1-RX	Monoculture	Hohenschulen	2021	RWS1	SP2	Planctomycetota	11.6677	7.41995e+08	1.95836e+08	8.77787e+07
Red Clover	Maize root in cover crop root channel (MCR)	0-30	T3: R1-RX	Monoculture	Hohenschulen	2021	RWS1	SP2	Planctomycetota	12.0312	1326159610	3.00294e+08	1.60565e+08
Fescue	Cover crop root channel (CR)	30-60	T3: R1-RX	Monoculture	Hohenschulen	2021	RWS1	SP2	Planctomycetota	15.6975	3.38219e+08	1.76179e+08	5.40175e+07
Oilseed Radish	Cover crop root channel (CR)	30-60	T3: R1-RX	Monoculture	Hohenschulen	2021	RWS1	SP2	Planctomycetota	17.4244	1.24207e+08	2.90987e+07	2.18623e+07
Red Clover	Cover crop root channel (CR)	30-60	T3: R1-RX	Monoculture	Hohenschulen	2021	RWS1	SP2	Planctomycetota	14.15	1.7115e+08	6.73965e+06	2.76458e+07
Fescue	Maize root in bulk soil (MBS)	30-60	T3: R1-RX	Monoculture	Hohenschulen	2021	RWS1	SP2	Planctomycetota	17.3155	5.52216e+08	1.40752e+08	1.0129e+08
Oilseed Radish	Maize root in bulk soil (MBS)	30-60	T3: R1-RX	Monoculture	Hohenschulen	2021	RWS1	SP2	Planctomycetota	14.6765	124273512	8.61733e+06	1.84929e+07
Red Clover	Maize root in bulk soil (MBS)	30-60	T3: R1-RX	Monoculture	Hohenschulen	2021	RWS1	SP2	Planctomycetota	15.3946	521519420	2.10494e+08	8.27498e+07
Fescue	Maize root in cover crop root channel (MCR)	30-60	T3: R1-RX	Monoculture	Hohenschulen	2021	RWS1	SP2	Planctomycetota	13.5734	3.62664e+08	1.80019e+07	5.01683e+07
Oilseed Radish	Maize root in cover crop root channel (MCR)	30-60	T3: R1-RX	Monoculture	Hohenschulen	2021	RWS1	SP2	Planctomycetota	17.6608	7.41013e+07	1.91762e+07	1.30869e+07
Red Clover	Maize root in cover crop root channel (MCR)	30-60	T3: R1-RX	Monoculture	Hohenschulen	2021	RWS1	SP2	Planctomycetota	13.3221	7.23461e+07	3.26114e+07	9.63803e+06
Fallow	Bulk soil (BS)	0-30	T2: V1-VX	Fallow	Hohenschulen	2021	RWS1	SP2	Pseudomonadota	18.644	2281492149	2.87111e+08	4.23159e+08
Fallow	Maize root in bulk soil (MBS)	0-30	T2: V1-VX	Fallow	Hohenschulen	2021	RWS1	SP2	Pseudomonadota	18.3912	2413279466	5.76876e+08	4.419e+08
Fallow	Bulk soil (BS)	0-30	T3: R1-RX	Fallow	Hohenschulen	2021	RWS1	SP2	Pseudomonadota	15.9057	1221228881	2.80091e+08	1.94972e+08
Fallow	Bulk soil (BS)	30-60	T3: R1-RX	Fallow	Hohenschulen	2021	RWS1	SP2	Pseudomonadota	15.4638	4.0552e+07	1.2417e+07	5.89878e+06
Brassica/Grass	Bulk soil (BS)	0-30	T1: VE	Mixture	Hohenschulen	2021	RWS1	SP2	Pseudomonadota	21.4308	2776039614	2.19719e+08	5.94927e+08
Legume/Brassica	Bulk soil (BS)	0-30	T1: VE	Mixture	Hohenschulen	2021	RWS1	SP2	Pseudomonadota	19.2813	3088997297	6.04871e+08	5.95599e+08
Legume/Grass	Bulk soil (BS)	0-30	T1: VE	Mixture	Hohenschulen	2021	RWS1	SP2	Pseudomonadota	19.2444	1231256622	1.16892e+08	2.36948e+08
Brassica/Grass	Cover crop root channel (CR)	0-30	T1: VE	Mixture	Hohenschulen	2021	RWS1	SP2	Pseudomonadota	23.6917	2479441582	2.50543e+07	5.87422e+08
Legume/Brassica	Cover crop root channel (CR)	0-30	T1: VE	Mixture	Hohenschulen	2021	RWS1	SP2	Pseudomonadota	18.4241	2231247759	357753933	4.11088e+08
Legume/Grass	Cover crop root channel (CR)	0-30	T1: VE	Mixture	Hohenschulen	2021	RWS1	SP2	Pseudomonadota	20.7097	1775476914	2.4775e+08	3.67697e+08
Brassica/Grass	Bulk soil (BS)	30-60	T1: VE	Mixture	Hohenschulen	2021	RWS1	SP2	Pseudomonadota	18.1535	4.11158e+07	1.01232e+07	7.46395e+06
Legume/Brassica	Bulk soil (BS)	30-60	T1: VE	Mixture	Hohenschulen	2021	RWS1	SP2	Pseudomonadota	19.1673	117887130	1.57554e+07	2.25957e+07
Legume/Grass	Bulk soil (BS)	30-60	T1: VE	Mixture	Hohenschulen	2021	RWS1	SP2	Pseudomonadota	19.2442	1.18464e+07	1.18522e+06	2.27973e+06
Brassica/Grass	Cover crop root channel (CR)	30-60	T1: VE	Mixture	Hohenschulen	2021	RWS1	SP2	Pseudomonadota	17.2362	300600428	2.75024e+07	5.18122e+07
Legume/Brassica	Cover crop root channel (CR)	30-60	T1: VE	Mixture	Hohenschulen	2021	RWS1	SP2	Pseudomonadota	18.7634	1043569548	7.80414e+07	1.95809e+08
Legume/Grass	Cover crop root channel (CR)	30-60	T1: VE	Mixture	Hohenschulen	2021	RWS1	SP2	Pseudomonadota	19.9403	1.59171e+08	7.67589e+06	3.17392e+07
Brassica/Grass	Bulk soil (BS)	60-120	T1: VE	Mixture	Hohenschulen	2021	RWS1	SP2	Pseudomonadota	18.5552	1.50856e+07	1.7266e+06	2.79917e+06
Legume/Brassica	Bulk soil (BS)	60-120	T1: VE	Mixture	Hohenschulen	2021	RWS1	SP2	Pseudomonadota	14.9958	4.04448e+06	775113	606500
Legume/Grass	Bulk soil (BS)	60-120	T1: VE	Mixture	Hohenschulen	2021	RWS1	SP2	Pseudomonadota	19.9367	3.84181e+06	174956	765931
Brassica/Grass	Cover crop root channel (CR)	60-120	T1: VE	Mixture	Hohenschulen	2021	RWS1	SP2	Pseudomonadota	18.0746	7.53616e+07	6.62171e+06	1.36213e+07
Legume/Brassica	Cover crop root channel (CR)	60-120	T1: VE	Mixture	Hohenschulen	2021	RWS1	SP2	Pseudomonadota	21.405	1438920123	2.63101e+08	3.08001e+08
Legume/Grass	Cover crop root channel (CR)	60-120	T1: VE	Mixture	Hohenschulen	2021	RWS1	SP2	Pseudomonadota	22.5707	3.6942e+07	2.12143e+06	8.33805e+06
Brassica/Grass	Bulk soil (BS)	0-30	T2: V1-VX	Mixture	Hohenschulen	2021	RWS1	SP2	Pseudomonadota	21.124	3478580068	1109769179	7.3241e+08
Legume/Brassica	Bulk soil (BS)	0-30	T2: V1-VX	Mixture	Hohenschulen	2021	RWS1	SP2	Pseudomonadota	21.4384	3250320461	5.15549e+08	6.96882e+08
Legume/Grass	Bulk soil (BS)	0-30	T2: V1-VX	Mixture	Hohenschulen	2021	RWS1	SP2	Pseudomonadota	19.987	2400390525	4.05471e+08	4.94814e+08
Brassica/Grass	Cover crop root channel (CR)	0-30	T2: V1-VX	Mixture	Hohenschulen	2021	RWS1	SP2	Pseudomonadota	20.9824	3202291981	4.26587e+08	6.83213e+08
Legume/Brassica	Cover crop root channel (CR)	0-30	T2: V1-VX	Mixture	Hohenschulen	2021	RWS1	SP2	Pseudomonadota	21.42	3766090620	6.40382e+08	8.08987e+08
Legume/Grass	Cover crop root channel (CR)	0-30	T2: V1-VX	Mixture	Hohenschulen	2021	RWS1	SP2	Pseudomonadota	21.3874	2847943556	3.58449e+08	6.10664e+08
Brassica/Grass	Maize root in bulk soil (MBS)	0-30	T2: V1-VX	Mixture	Hohenschulen	2021	RWS1	SP2	Pseudomonadota	20.4502	2749663106	6.32789e+08	5.56017e+08
Legume/Brassica	Maize root in bulk soil (MBS)	0-30	T2: V1-VX	Mixture	Hohenschulen	2021	RWS1	SP2	Pseudomonadota	20.9309	3262558567	4.98055e+08	6.91905e+08
Legume/Grass	Maize root in bulk soil (MBS)	0-30	T2: V1-VX	Mixture	Hohenschulen	2021	RWS1	SP2	Pseudomonadota	20.8953	2386561517	374307060	501800504
Brassica/Grass	Maize root in cover crop root channel (MCR)	0-30	T2: V1-VX	Mixture	Hohenschulen	2021	RWS1	SP2	Pseudomonadota	19.823	2550648272	3.44902e+08	517161957
Legume/Brassica	Maize root in cover crop root channel (MCR)	0-30	T2: V1-VX	Mixture	Hohenschulen	2021	RWS1	SP2	Pseudomonadota	20.3746	2698324648	2.49747e+08	5.49243e+08
Legume/Grass	Maize root in cover crop root channel (MCR)	0-30	T2: V1-VX	Mixture	Hohenschulen	2021	RWS1	SP2	Pseudomonadota	20.5763	2390481565	260846007	4.91683e+08
Brassica/Grass	Cover crop root channel (CR)	0-30	T3: R1-RX	Mixture	Hohenschulen	2021	RWS1	SP2	Pseudomonadota	16.0903	3.4064e+08	7.03577e+07	5.47591e+07
Legume/Brassica	Cover crop root channel (CR)	0-30	T3: R1-RX	Mixture	Hohenschulen	2021	RWS1	SP2	Pseudomonadota	18.3902	1599242808	6.42913e+07	2.80173e+08
Legume/Grass	Cover crop root channel (CR)	0-30	T3: R1-RX	Mixture	Hohenschulen	2021	RWS1	SP2	Pseudomonadota	17.9692	9.22378e+08	1.64399e+08	1.65568e+08
Brassica/Grass	Maize root in bulk soil (MBS)	0-30	T3: R1-RX	Mixture	Hohenschulen	2021	RWS1	SP2	Pseudomonadota	16.4996	1138222176	168703313	1.91693e+08
Legume/Brassica	Maize root in bulk soil (MBS)	0-30	T3: R1-RX	Mixture	Hohenschulen	2021	RWS1	SP2	Pseudomonadota	15.7799	1369458017	2.36769e+08	2.17149e+08
Legume/Grass	Maize root in bulk soil (MBS)	0-30	T3: R1-RX	Mixture	Hohenschulen	2021	RWS1	SP2	Pseudomonadota	16.1527	9.03134e+08	7.31089e+07	1.47726e+08
Brassica/Grass	Maize root in cover crop root channel (MCR)	0-30	T3: R1-RX	Mixture	Hohenschulen	2021	RWS1	SP2	Pseudomonadota	18.8929	4.34975e+08	3.95059e+07	8.47111e+07
Legume/Brassica	Maize root in cover crop root channel (MCR)	0-30	T3: R1-RX	Mixture	Hohenschulen	2021	RWS1	SP2	Pseudomonadota	17.7652	1070709512	1.05201e+08	1.91933e+08
Legume/Grass	Maize root in cover crop root channel (MCR)	0-30	T3: R1-RX	Mixture	Hohenschulen	2021	RWS1	SP2	Pseudomonadota	18.0115	1158590306	132464384	2.09143e+08
Brassica/Grass	Cover crop root channel (CR)	30-60	T3: R1-RX	Mixture	Hohenschulen	2021	RWS1	SP2	Pseudomonadota	12.8269	5.0217e+08	2.45143e+08	5.10482e+07
Legume/Brassica	Cover crop root channel (CR)	30-60	T3: R1-RX	Mixture	Hohenschulen	2021	RWS1	SP2	Pseudomonadota	17.7461	8.7188e+08	2.5895e+07	1.4858e+08
Legume/Grass	Cover crop root channel (CR)	30-60	T3: R1-RX	Mixture	Hohenschulen	2021	RWS1	SP2	Pseudomonadota	17.2444	9.21684e+07	6.44767e+06	1.6052e+07
Brassica/Grass	Maize root in bulk soil (MBS)	30-60	T3: R1-RX	Mixture	Hohenschulen	2021	RWS1	SP2	Pseudomonadota	16.7187	1.46215e+08	7.25805e+07	2.66347e+07
Legume/Brassica	Maize root in bulk soil (MBS)	30-60	T3: R1-RX	Mixture	Hohenschulen	2021	RWS1	SP2	Pseudomonadota	16.4806	1471500721	3.23655e+08	2.33958e+08
Legume/Grass	Maize root in bulk soil (MBS)	30-60	T3: R1-RX	Mixture	Hohenschulen	2021	RWS1	SP2	Pseudomonadota	19.3248	2.03488e+08	1.2181e+07	3.85877e+07
Brassica/Grass	Maize root in cover crop root channel (MCR)	30-60	T3: R1-RX	Mixture	Hohenschulen	2021	RWS1	SP2	Pseudomonadota	16.2537	2.30214e+08	2.90867e+07	3.99925e+07
Legume/Brassica	Maize root in cover crop root channel (MCR)	30-60	T3: R1-RX	Mixture	Hohenschulen	2021	RWS1	SP2	Pseudomonadota	16.745	9.9613e+08	1.23104e+08	1.65159e+08
Legume/Grass	Maize root in cover crop root channel (MCR)	30-60	T3: R1-RX	Mixture	Hohenschulen	2021	RWS1	SP2	Pseudomonadota	17.7319	5.49339e+08	4.33621e+07	9.32466e+07
Fescue	Bulk soil (BS)	0-30	T1: VE	Monoculture	Hohenschulen	2021	RWS1	SP2	Pseudomonadota	20.0581	2102712788	2.9407e+08	4.22771e+08
Oilseed Radish	Bulk soil (BS)	0-30	T1: VE	Monoculture	Hohenschulen	2021	RWS1	SP2	Pseudomonadota	17.711	1658253588	8.68734e+07	2.87562e+08
Red Clover	Bulk soil (BS)	0-30	T1: VE	Monoculture	Hohenschulen	2021	RWS1	SP2	Pseudomonadota	18.9782	3406026416	5.50506e+08	6.44641e+08
Fescue	Cover crop root channel (CR)	0-30	T1: VE	Monoculture	Hohenschulen	2021	RWS1	SP2	Pseudomonadota	17.3932	1894570308	252170214	3.35544e+08
Oilseed Radish	Cover crop root channel (CR)	0-30	T1: VE	Monoculture	Hohenschulen	2021	RWS1	SP2	Pseudomonadota	20.8031	2454844239	296894653	5.28862e+08
Red Clover	Cover crop root channel (CR)	0-30	T1: VE	Monoculture	Hohenschulen	2021	RWS1	SP2	Pseudomonadota	19.5296	3380590812	6.07915e+08	6.60224e+08
Fescue	Bulk soil (BS)	30-60	T1: VE	Monoculture	Hohenschulen	2021	RWS1	SP2	Pseudomonadota	17.5537	4.04815e+07	7.04567e+06	7.0387e+06
Oilseed Radish	Bulk soil (BS)	30-60	T1: VE	Monoculture	Hohenschulen	2021	RWS1	SP2	Pseudomonadota	17.8254	1.35482e+07	1.78441e+06	2.41942e+06
Red Clover	Bulk soil (BS)	30-60	T1: VE	Monoculture	Hohenschulen	2021	RWS1	SP2	Pseudomonadota	18.1796	9.86455e+08	7.01728e+07	1.83112e+08
Fescue	Cover crop root channel (CR)	30-60	T1: VE	Monoculture	Hohenschulen	2021	RWS1	SP2	Pseudomonadota	18.14	1.67119e+08	1.96258e+07	3.2094e+07
Oilseed Radish	Cover crop root channel (CR)	30-60	T1: VE	Monoculture	Hohenschulen	2021	RWS1	SP2	Pseudomonadota	18.9346	4.42107e+08	6.5444e+07	8.65522e+07
Red Clover	Cover crop root channel (CR)	30-60	T1: VE	Monoculture	Hohenschulen	2021	RWS1	SP2	Pseudomonadota	19.6608	2612254078	1.15439e+08	5.0878e+08
Fescue	Bulk soil (BS)	60-120	T1: VE	Monoculture	Hohenschulen	2021	RWS1	SP2	Pseudomonadota	17.0706	1.03917e+07	1.08559e+06	1.7926e+06
Oilseed Radish	Bulk soil (BS)	60-120	T1: VE	Monoculture	Hohenschulen	2021	RWS1	SP2	Pseudomonadota	19.9347	1.44002e+07	1.16032e+06	2.88755e+06
Red Clover	Bulk soil (BS)	60-120	T1: VE	Monoculture	Hohenschulen	2021	RWS1	SP2	Pseudomonadota	17.5083	5.18642e+07	1.80682e+07	8.88517e+06
Fescue	Cover crop root channel (CR)	60-120	T1: VE	Monoculture	Hohenschulen	2021	RWS1	SP2	Pseudomonadota	17.9394	2.04005e+08	2.35476e+07	3.82244e+07
Oilseed Radish	Cover crop root channel (CR)	60-120	T1: VE	Monoculture	Hohenschulen	2021	RWS1	SP2	Pseudomonadota	19.3062	1379738326	3.32138e+08	2.79247e+08
Red Clover	Cover crop root channel (CR)	60-120	T1: VE	Monoculture	Hohenschulen	2021	RWS1	SP2	Pseudomonadota	16.86	7.51189e+08	4.19236e+07	121149739
Fescue	Bulk soil (BS)	0-30	T2: V1-VX	Monoculture	Hohenschulen	2021	RWS1	SP2	Pseudomonadota	21.0305	1986678866	2.44623e+08	4.23402e+08
Oilseed Radish	Bulk soil (BS)	0-30	T2: V1-VX	Monoculture	Hohenschulen	2021	RWS1	SP2	Pseudomonadota	20.089	2227014901	2.96169e+08	4.47486e+08
Red Clover	Bulk soil (BS)	0-30	T2: V1-VX	Monoculture	Hohenschulen	2021	RWS1	SP2	Pseudomonadota	20.899	2373722218	3.26198e+08	4.9593e+08
Fescue	Cover crop root channel (CR)	0-30	T2: V1-VX	Monoculture	Hohenschulen	2021	RWS1	SP2	Pseudomonadota	20.7556	2077662695	3.21395e+08	4.36378e+08
Oilseed Radish	Cover crop root channel (CR)	0-30	T2: V1-VX	Monoculture	Hohenschulen	2021	RWS1	SP2	Pseudomonadota	20.254	2967618848	5.09743e+08	6.06542e+08
Red Clover	Cover crop root channel (CR)	0-30	T2: V1-VX	Monoculture	Hohenschulen	2021	RWS1	SP2	Pseudomonadota	20.6539	2981893746	1164709911	6.13281e+08
Fescue	Maize root in bulk soil (MBS)	0-30	T2: V1-VX	Monoculture	Hohenschulen	2021	RWS1	SP2	Pseudomonadota	22.2552	2910238385	681682595	6.54345e+08
Oilseed Radish	Maize root in bulk soil (MBS)	0-30	T2: V1-VX	Monoculture	Hohenschulen	2021	RWS1	SP2	Pseudomonadota	19.5033	2490669862	4.31958e+08	4.83258e+08
Red Clover	Maize root in bulk soil (MBS)	0-30	T2: V1-VX	Monoculture	Hohenschulen	2021	RWS1	SP2	Pseudomonadota	20.7851	3437524825	2.88586e+08	7.16822e+08
Fescue	Maize root in cover crop root channel (MCR)	0-30	T2: V1-VX	Monoculture	Hohenschulen	2021	RWS1	SP2	Pseudomonadota	22.3627	2210109622	1.07892e+08	493380866
Oilseed Radish	Maize root in cover crop root channel (MCR)	0-30	T2: V1-VX	Monoculture	Hohenschulen	2021	RWS1	SP2	Pseudomonadota	19.7556	2739396724	4.4881e+08	5.36407e+08
Red Clover	Maize root in cover crop root channel (MCR)	0-30	T2: V1-VX	Monoculture	Hohenschulen	2021	RWS1	SP2	Pseudomonadota	21.2372	2104178748	3.75159e+08	4.4994e+08
Fescue	Cover crop root channel (CR)	0-30	T3: R1-RX	Monoculture	Hohenschulen	2021	RWS1	SP2	Pseudomonadota	15.789	9.38232e+08	5.47775e+07	1.47193e+08
Oilseed Radish	Cover crop root channel (CR)	0-30	T3: R1-RX	Monoculture	Hohenschulen	2021	RWS1	SP2	Pseudomonadota	16.9082	1242527939	2.87532e+08	2.13364e+08
Red Clover	Cover crop root channel (CR)	0-30	T3: R1-RX	Monoculture	Hohenschulen	2021	RWS1	SP2	Pseudomonadota	17.1858	1407516730	2.9046e+08	2.39625e+08
Fescue	Maize root in bulk soil (MBS)	0-30	T3: R1-RX	Monoculture	Hohenschulen	2021	RWS1	SP2	Pseudomonadota	15.3988	6.21879e+08	1.49675e+07	9.57718e+07
Oilseed Radish	Maize root in bulk soil (MBS)	0-30	T3: R1-RX	Monoculture	Hohenschulen	2021	RWS1	SP2	Pseudomonadota	15.7318	7.60145e+08	1.98553e+08	1.20474e+08
Red Clover	Maize root in bulk soil (MBS)	0-30	T3: R1-RX	Monoculture	Hohenschulen	2021	RWS1	SP2	Pseudomonadota	16.4233	992871906	2.60229e+08	1.67731e+08
Fescue	Maize root in cover crop root channel (MCR)	0-30	T3: R1-RX	Monoculture	Hohenschulen	2021	RWS1	SP2	Pseudomonadota	16.7369	1025172859	9.92034e+07	1.74753e+08
Oilseed Radish	Maize root in cover crop root channel (MCR)	0-30	T3: R1-RX	Monoculture	Hohenschulen	2021	RWS1	SP2	Pseudomonadota	16.0066	7.41995e+08	1.95836e+08	1.20561e+08
Red Clover	Maize root in cover crop root channel (MCR)	0-30	T3: R1-RX	Monoculture	Hohenschulen	2021	RWS1	SP2	Pseudomonadota	17.7135	1326159610	3.00294e+08	2.4194e+08
Fescue	Cover crop root channel (CR)	30-60	T3: R1-RX	Monoculture	Hohenschulen	2021	RWS1	SP2	Pseudomonadota	15.9953	3.38219e+08	1.76179e+08	5.43539e+07
Oilseed Radish	Cover crop root channel (CR)	30-60	T3: R1-RX	Monoculture	Hohenschulen	2021	RWS1	SP2	Pseudomonadota	16.3888	1.24207e+08	2.90987e+07	2.05598e+07
Red Clover	Cover crop root channel (CR)	30-60	T3: R1-RX	Monoculture	Hohenschulen	2021	RWS1	SP2	Pseudomonadota	17.2858	1.7115e+08	6.73965e+06	2.94454e+07
Fescue	Maize root in bulk soil (MBS)	30-60	T3: R1-RX	Monoculture	Hohenschulen	2021	RWS1	SP2	Pseudomonadota	17.5705	5.52216e+08	1.40752e+08	9.95991e+07
Oilseed Radish	Maize root in bulk soil (MBS)	30-60	T3: R1-RX	Monoculture	Hohenschulen	2021	RWS1	SP2	Pseudomonadota	19.5606	124273512	8.61733e+06	2.30956e+07
Red Clover	Maize root in bulk soil (MBS)	30-60	T3: R1-RX	Monoculture	Hohenschulen	2021	RWS1	SP2	Pseudomonadota	14.8916	521519420	2.10494e+08	7.57768e+07
Fescue	Maize root in cover crop root channel (MCR)	30-60	T3: R1-RX	Monoculture	Hohenschulen	2021	RWS1	SP2	Pseudomonadota	17.076	3.62664e+08	1.80019e+07	5.91058e+07
Oilseed Radish	Maize root in cover crop root channel (MCR)	30-60	T3: R1-RX	Monoculture	Hohenschulen	2021	RWS1	SP2	Pseudomonadota	19.098	7.41013e+07	1.91762e+07	1.41519e+07
Red Clover	Maize root in cover crop root channel (MCR)	30-60	T3: R1-RX	Monoculture	Hohenschulen	2021	RWS1	SP2	Pseudomonadota	16.0721	7.23461e+07	3.26114e+07	1.16276e+07
Fallow	Bulk soil (BS)	0-30	T2: V1-VX	Fallow	Hohenschulen	2021	RWS1	SP2	Verrucomicrobiota	5.31871	2281492149	2.87111e+08	1.25886e+08
Fallow	Maize root in bulk soil (MBS)	0-30	T2: V1-VX	Fallow	Hohenschulen	2021	RWS1	SP2	Verrucomicrobiota	5.64093	2413279466	5.76876e+08	1.38316e+08
Fallow	Bulk soil (BS)	0-30	T3: R1-RX	Fallow	Hohenschulen	2021	RWS1	SP2	Verrucomicrobiota	3.67265	1221228881	2.80091e+08	4.51284e+07
Fallow	Bulk soil (BS)	30-60	T3: R1-RX	Fallow	Hohenschulen	2021	RWS1	SP2	Verrucomicrobiota	2.64499	4.0552e+07	1.2417e+07	864204
Brassica/Grass	Bulk soil (BS)	0-30	T1: VE	Mixture	Hohenschulen	2021	RWS1	SP2	Verrucomicrobiota	4.1749	2776039614	2.19719e+08	1.15897e+08
Legume/Brassica	Bulk soil (BS)	0-30	T1: VE	Mixture	Hohenschulen	2021	RWS1	SP2	Verrucomicrobiota	5.29815	3088997297	6.04871e+08	1.6366e+08
Legume/Grass	Bulk soil (BS)	0-30	T1: VE	Mixture	Hohenschulen	2021	RWS1	SP2	Verrucomicrobiota	4.44343	1231256622	1.16892e+08	5.471e+07
Brassica/Grass	Cover crop root channel (CR)	0-30	T1: VE	Mixture	Hohenschulen	2021	RWS1	SP2	Verrucomicrobiota	4.2849	2479441582	2.50543e+07	1.06242e+08
Legume/Brassica	Cover crop root channel (CR)	0-30	T1: VE	Mixture	Hohenschulen	2021	RWS1	SP2	Verrucomicrobiota	5.49652	2231247759	357753933	1.22641e+08
Legume/Grass	Cover crop root channel (CR)	0-30	T1: VE	Mixture	Hohenschulen	2021	RWS1	SP2	Verrucomicrobiota	5.18905	1775476914	2.4775e+08	9.21304e+07
Brassica/Grass	Bulk soil (BS)	30-60	T1: VE	Mixture	Hohenschulen	2021	RWS1	SP2	Verrucomicrobiota	3.75765	4.11158e+07	1.01232e+07	1.54499e+06
Legume/Brassica	Bulk soil (BS)	30-60	T1: VE	Mixture	Hohenschulen	2021	RWS1	SP2	Verrucomicrobiota	4.11196	117887130	1.57554e+07	4.84747e+06
Legume/Grass	Bulk soil (BS)	30-60	T1: VE	Mixture	Hohenschulen	2021	RWS1	SP2	Verrucomicrobiota	4.76909	1.18464e+07	1.18522e+06	564964
Brassica/Grass	Cover crop root channel (CR)	30-60	T1: VE	Mixture	Hohenschulen	2021	RWS1	SP2	Verrucomicrobiota	4.62932	300600428	2.75024e+07	1.39158e+07
Legume/Brassica	Cover crop root channel (CR)	30-60	T1: VE	Mixture	Hohenschulen	2021	RWS1	SP2	Verrucomicrobiota	3.87611	1043569548	7.80414e+07	4.04499e+07
Legume/Grass	Cover crop root channel (CR)	30-60	T1: VE	Mixture	Hohenschulen	2021	RWS1	SP2	Verrucomicrobiota	4.59097	1.59171e+08	7.67589e+06	7.30749e+06
Brassica/Grass	Bulk soil (BS)	60-120	T1: VE	Mixture	Hohenschulen	2021	RWS1	SP2	Verrucomicrobiota	4.08536	1.50856e+07	1.7266e+06	616303
Legume/Brassica	Bulk soil (BS)	60-120	T1: VE	Mixture	Hohenschulen	2021	RWS1	SP2	Verrucomicrobiota	3.22005	4.04448e+06	775113	130234
Legume/Grass	Bulk soil (BS)	60-120	T1: VE	Mixture	Hohenschulen	2021	RWS1	SP2	Verrucomicrobiota	3.28239	3.84181e+06	174956	126103
Brassica/Grass	Cover crop root channel (CR)	60-120	T1: VE	Mixture	Hohenschulen	2021	RWS1	SP2	Verrucomicrobiota	5.13014	7.53616e+07	6.62171e+06	3.86616e+06
Legume/Brassica	Cover crop root channel (CR)	60-120	T1: VE	Mixture	Hohenschulen	2021	RWS1	SP2	Verrucomicrobiota	3.6938	1438920123	2.63101e+08	5.31509e+07
Legume/Grass	Cover crop root channel (CR)	60-120	T1: VE	Mixture	Hohenschulen	2021	RWS1	SP2	Verrucomicrobiota	4.20016	3.6942e+07	2.12143e+06	1.55162e+06
Brassica/Grass	Bulk soil (BS)	0-30	T2: V1-VX	Mixture	Hohenschulen	2021	RWS1	SP2	Verrucomicrobiota	4.46939	3478580068	1109769179	1.56103e+08
Legume/Brassica	Bulk soil (BS)	0-30	T2: V1-VX	Mixture	Hohenschulen	2021	RWS1	SP2	Verrucomicrobiota	4.15557	3250320461	5.15549e+08	1.35133e+08
Legume/Grass	Bulk soil (BS)	0-30	T2: V1-VX	Mixture	Hohenschulen	2021	RWS1	SP2	Verrucomicrobiota	4.2238	2400390525	4.05471e+08	1.05631e+08
Brassica/Grass	Cover crop root channel (CR)	0-30	T2: V1-VX	Mixture	Hohenschulen	2021	RWS1	SP2	Verrucomicrobiota	4.52816	3202291981	4.26587e+08	1.48314e+08
Legume/Brassica	Cover crop root channel (CR)	0-30	T2: V1-VX	Mixture	Hohenschulen	2021	RWS1	SP2	Verrucomicrobiota	4.20206	3766090620	6.40382e+08	1.56396e+08
Legume/Grass	Cover crop root channel (CR)	0-30	T2: V1-VX	Mixture	Hohenschulen	2021	RWS1	SP2	Verrucomicrobiota	3.81588	2847943556	3.58449e+08	1.16432e+08
Brassica/Grass	Maize root in bulk soil (MBS)	0-30	T2: V1-VX	Mixture	Hohenschulen	2021	RWS1	SP2	Verrucomicrobiota	4.11776	2749663106	6.32789e+08	1.21968e+08
Legume/Brassica	Maize root in bulk soil (MBS)	0-30	T2: V1-VX	Mixture	Hohenschulen	2021	RWS1	SP2	Verrucomicrobiota	4.31174	3262558567	4.98055e+08	1.37277e+08
Legume/Grass	Maize root in bulk soil (MBS)	0-30	T2: V1-VX	Mixture	Hohenschulen	2021	RWS1	SP2	Verrucomicrobiota	4.12829	2386561517	374307060	97262506
Brassica/Grass	Maize root in cover crop root channel (MCR)	0-30	T2: V1-VX	Mixture	Hohenschulen	2021	RWS1	SP2	Verrucomicrobiota	3.65384	2550648272	3.44902e+08	9.42507e+07
Legume/Brassica	Maize root in cover crop root channel (MCR)	0-30	T2: V1-VX	Mixture	Hohenschulen	2021	RWS1	SP2	Verrucomicrobiota	4.39887	2698324648	2.49747e+08	1.16657e+08
Legume/Grass	Maize root in cover crop root channel (MCR)	0-30	T2: V1-VX	Mixture	Hohenschulen	2021	RWS1	SP2	Verrucomicrobiota	3.66301	2390481565	260846007	8.73208e+07
Brassica/Grass	Cover crop root channel (CR)	0-30	T3: R1-RX	Mixture	Hohenschulen	2021	RWS1	SP2	Verrucomicrobiota	2.78455	3.4064e+08	7.03577e+07	1.01319e+07
Legume/Brassica	Cover crop root channel (CR)	0-30	T3: R1-RX	Mixture	Hohenschulen	2021	RWS1	SP2	Verrucomicrobiota	3.33371	1599242808	6.42913e+07	5.32117e+07
Legume/Grass	Cover crop root channel (CR)	0-30	T3: R1-RX	Mixture	Hohenschulen	2021	RWS1	SP2	Verrucomicrobiota	3.43552	9.22378e+08	1.64399e+08	3.31751e+07
Brassica/Grass	Maize root in bulk soil (MBS)	0-30	T3: R1-RX	Mixture	Hohenschulen	2021	RWS1	SP2	Verrucomicrobiota	2.16244	1138222176	168703313	2.17228e+07
Legume/Brassica	Maize root in bulk soil (MBS)	0-30	T3: R1-RX	Mixture	Hohenschulen	2021	RWS1	SP2	Verrucomicrobiota	2.52795	1369458017	2.36769e+08	3.73307e+07
Legume/Grass	Maize root in bulk soil (MBS)	0-30	T3: R1-RX	Mixture	Hohenschulen	2021	RWS1	SP2	Verrucomicrobiota	2.74104	9.03134e+08	7.31089e+07	2.64227e+07
Brassica/Grass	Maize root in cover crop root channel (MCR)	0-30	T3: R1-RX	Mixture	Hohenschulen	2021	RWS1	SP2	Verrucomicrobiota	1.72854	4.34975e+08	3.95059e+07	7.28256e+06
Legume/Brassica	Maize root in cover crop root channel (MCR)	0-30	T3: R1-RX	Mixture	Hohenschulen	2021	RWS1	SP2	Verrucomicrobiota	2.38351	1070709512	1.05201e+08	2.72626e+07
Legume/Grass	Maize root in cover crop root channel (MCR)	0-30	T3: R1-RX	Mixture	Hohenschulen	2021	RWS1	SP2	Verrucomicrobiota	2.97143	1158590306	132464384	3.34503e+07
Brassica/Grass	Cover crop root channel (CR)	30-60	T3: R1-RX	Mixture	Hohenschulen	2021	RWS1	SP2	Verrucomicrobiota	2.52035	5.0217e+08	2.45143e+08	5.31518e+06
Legume/Brassica	Cover crop root channel (CR)	30-60	T3: R1-RX	Mixture	Hohenschulen	2021	RWS1	SP2	Verrucomicrobiota	2.64578	8.7188e+08	2.5895e+07	2.44601e+07
Legume/Grass	Cover crop root channel (CR)	30-60	T3: R1-RX	Mixture	Hohenschulen	2021	RWS1	SP2	Verrucomicrobiota	3.15195	9.21684e+07	6.44767e+06	2.892e+06
Brassica/Grass	Maize root in bulk soil (MBS)	30-60	T3: R1-RX	Mixture	Hohenschulen	2021	RWS1	SP2	Verrucomicrobiota	2.36551	1.46215e+08	7.25805e+07	3.92184e+06
Legume/Brassica	Maize root in bulk soil (MBS)	30-60	T3: R1-RX	Mixture	Hohenschulen	2021	RWS1	SP2	Verrucomicrobiota	2.82979	1471500721	3.23655e+08	4.86766e+07
Legume/Grass	Maize root in bulk soil (MBS)	30-60	T3: R1-RX	Mixture	Hohenschulen	2021	RWS1	SP2	Verrucomicrobiota	3.09414	2.03488e+08	1.2181e+07	8.70349e+06
Brassica/Grass	Maize root in cover crop root channel (MCR)	30-60	T3: R1-RX	Mixture	Hohenschulen	2021	RWS1	SP2	Verrucomicrobiota	1.9704	2.30214e+08	2.90867e+07	5.91036e+06
Legume/Brassica	Maize root in cover crop root channel (MCR)	30-60	T3: R1-RX	Mixture	Hohenschulen	2021	RWS1	SP2	Verrucomicrobiota	2.57988	9.9613e+08	1.23104e+08	2.61591e+07
Legume/Grass	Maize root in cover crop root channel (MCR)	30-60	T3: R1-RX	Mixture	Hohenschulen	2021	RWS1	SP2	Verrucomicrobiota	3.16173	5.49339e+08	4.33621e+07	1.88429e+07
Fescue	Bulk soil (BS)	0-30	T1: VE	Monoculture	Hohenschulen	2021	RWS1	SP2	Verrucomicrobiota	5.49962	2102712788	2.9407e+08	1.15306e+08
Oilseed Radish	Bulk soil (BS)	0-30	T1: VE	Monoculture	Hohenschulen	2021	RWS1	SP2	Verrucomicrobiota	5.27127	1658253588	8.68734e+07	7.8974e+07
Red Clover	Bulk soil (BS)	0-30	T1: VE	Monoculture	Hohenschulen	2021	RWS1	SP2	Verrucomicrobiota	5.02399	3406026416	5.50506e+08	1.67866e+08
Fescue	Cover crop root channel (CR)	0-30	T1: VE	Monoculture	Hohenschulen	2021	RWS1	SP2	Verrucomicrobiota	5.42392	1894570308	252170214	1.03308e+08
Oilseed Radish	Cover crop root channel (CR)	0-30	T1: VE	Monoculture	Hohenschulen	2021	RWS1	SP2	Verrucomicrobiota	4.44832	2454844239	296894653	1.0182e+08
Red Clover	Cover crop root channel (CR)	0-30	T1: VE	Monoculture	Hohenschulen	2021	RWS1	SP2	Verrucomicrobiota	5.66903	3380590812	6.07915e+08	1.91668e+08
Fescue	Bulk soil (BS)	30-60	T1: VE	Monoculture	Hohenschulen	2021	RWS1	SP2	Verrucomicrobiota	4.24256	4.04815e+07	7.04567e+06	1.93454e+06
Oilseed Radish	Bulk soil (BS)	30-60	T1: VE	Monoculture	Hohenschulen	2021	RWS1	SP2	Verrucomicrobiota	3.70904	1.35482e+07	1.78441e+06	465571
Red Clover	Bulk soil (BS)	30-60	T1: VE	Monoculture	Hohenschulen	2021	RWS1	SP2	Verrucomicrobiota	4.58348	9.86455e+08	7.01728e+07	3.83998e+07
Fescue	Cover crop root channel (CR)	30-60	T1: VE	Monoculture	Hohenschulen	2021	RWS1	SP2	Verrucomicrobiota	3.10426	1.67119e+08	1.96258e+07	4.24063e+06
Oilseed Radish	Cover crop root channel (CR)	30-60	T1: VE	Monoculture	Hohenschulen	2021	RWS1	SP2	Verrucomicrobiota	6.63618	4.42107e+08	6.5444e+07	3.23935e+07
Red Clover	Cover crop root channel (CR)	30-60	T1: VE	Monoculture	Hohenschulen	2021	RWS1	SP2	Verrucomicrobiota	5.20091	2612254078	1.15439e+08	1.42777e+08
Fescue	Bulk soil (BS)	60-120	T1: VE	Monoculture	Hohenschulen	2021	RWS1	SP2	Verrucomicrobiota	3.10761	1.03917e+07	1.08559e+06	322372
Oilseed Radish	Bulk soil (BS)	60-120	T1: VE	Monoculture	Hohenschulen	2021	RWS1	SP2	Verrucomicrobiota	4.72733	1.44002e+07	1.16032e+06	704436
Red Clover	Bulk soil (BS)	60-120	T1: VE	Monoculture	Hohenschulen	2021	RWS1	SP2	Verrucomicrobiota	4.04922	5.18642e+07	1.80682e+07	2.06169e+06
Fescue	Cover crop root channel (CR)	60-120	T1: VE	Monoculture	Hohenschulen	2021	RWS1	SP2	Verrucomicrobiota	4.83476	2.04005e+08	2.35476e+07	1.01188e+07
Oilseed Radish	Cover crop root channel (CR)	60-120	T1: VE	Monoculture	Hohenschulen	2021	RWS1	SP2	Verrucomicrobiota	5.12903	1379738326	3.32138e+08	7.63043e+07
Red Clover	Cover crop root channel (CR)	60-120	T1: VE	Monoculture	Hohenschulen	2021	RWS1	SP2	Verrucomicrobiota	3.41062	7.51189e+08	4.19236e+07	3.10976e+07
Fescue	Bulk soil (BS)	0-30	T2: V1-VX	Monoculture	Hohenschulen	2021	RWS1	SP2	Verrucomicrobiota	4.22006	1986678866	2.44623e+08	8.03233e+07
Oilseed Radish	Bulk soil (BS)	0-30	T2: V1-VX	Monoculture	Hohenschulen	2021	RWS1	SP2	Verrucomicrobiota	4.69747	2227014901	2.96169e+08	1.02697e+08
Red Clover	Bulk soil (BS)	0-30	T2: V1-VX	Monoculture	Hohenschulen	2021	RWS1	SP2	Verrucomicrobiota	4.84495	2373722218	3.26198e+08	1.07637e+08
Fescue	Cover crop root channel (CR)	0-30	T2: V1-VX	Monoculture	Hohenschulen	2021	RWS1	SP2	Verrucomicrobiota	3.55552	2077662695	3.21395e+08	7.10995e+07
Oilseed Radish	Cover crop root channel (CR)	0-30	T2: V1-VX	Monoculture	Hohenschulen	2021	RWS1	SP2	Verrucomicrobiota	5.40219	2967618848	5.09743e+08	1.50656e+08
Red Clover	Cover crop root channel (CR)	0-30	T2: V1-VX	Monoculture	Hohenschulen	2021	RWS1	SP2	Verrucomicrobiota	3.79262	2981893746	1164709911	1.05423e+08
Fescue	Maize root in bulk soil (MBS)	0-30	T2: V1-VX	Monoculture	Hohenschulen	2021	RWS1	SP2	Verrucomicrobiota	4.53553	2910238385	681682595	1.34428e+08
Oilseed Radish	Maize root in bulk soil (MBS)	0-30	T2: V1-VX	Monoculture	Hohenschulen	2021	RWS1	SP2	Verrucomicrobiota	5.51332	2490669862	4.31958e+08	1.34125e+08
Red Clover	Maize root in bulk soil (MBS)	0-30	T2: V1-VX	Monoculture	Hohenschulen	2021	RWS1	SP2	Verrucomicrobiota	4.26241	3437524825	2.88586e+08	1.43969e+08
Fescue	Maize root in cover crop root channel (MCR)	0-30	T2: V1-VX	Monoculture	Hohenschulen	2021	RWS1	SP2	Verrucomicrobiota	4.17558	2210109622	1.07892e+08	9.34231e+07
Oilseed Radish	Maize root in cover crop root channel (MCR)	0-30	T2: V1-VX	Monoculture	Hohenschulen	2021	RWS1	SP2	Verrucomicrobiota	4.38989	2739396724	4.4881e+08	122577583
Red Clover	Maize root in cover crop root channel (MCR)	0-30	T2: V1-VX	Monoculture	Hohenschulen	2021	RWS1	SP2	Verrucomicrobiota	4.53395	2104178748	3.75159e+08	9.2629e+07
Fescue	Cover crop root channel (CR)	0-30	T3: R1-RX	Monoculture	Hohenschulen	2021	RWS1	SP2	Verrucomicrobiota	2.63865	9.38232e+08	5.47775e+07	2.51273e+07
Oilseed Radish	Cover crop root channel (CR)	0-30	T3: R1-RX	Monoculture	Hohenschulen	2021	RWS1	SP2	Verrucomicrobiota	3.42742	1242527939	2.87532e+08	4.05906e+07
Red Clover	Cover crop root channel (CR)	0-30	T3: R1-RX	Monoculture	Hohenschulen	2021	RWS1	SP2	Verrucomicrobiota	3.51524	1407516730	2.9046e+08	5.05584e+07
Fescue	Maize root in bulk soil (MBS)	0-30	T3: R1-RX	Monoculture	Hohenschulen	2021	RWS1	SP2	Verrucomicrobiota	2.95606	6.21879e+08	1.49675e+07	1.83892e+07
Oilseed Radish	Maize root in bulk soil (MBS)	0-30	T3: R1-RX	Monoculture	Hohenschulen	2021	RWS1	SP2	Verrucomicrobiota	3.77457	7.60145e+08	1.98553e+08	2.88999e+07
Red Clover	Maize root in bulk soil (MBS)	0-30	T3: R1-RX	Monoculture	Hohenschulen	2021	RWS1	SP2	Verrucomicrobiota	2.79229	992871906	2.60229e+08	2.83638e+07
Fescue	Maize root in cover crop root channel (MCR)	0-30	T3: R1-RX	Monoculture	Hohenschulen	2021	RWS1	SP2	Verrucomicrobiota	2.97908	1025172859	9.92034e+07	2.86733e+07
Oilseed Radish	Maize root in cover crop root channel (MCR)	0-30	T3: R1-RX	Monoculture	Hohenschulen	2021	RWS1	SP2	Verrucomicrobiota	3.48751	7.41995e+08	1.95836e+08	2.57007e+07
Red Clover	Maize root in cover crop root channel (MCR)	0-30	T3: R1-RX	Monoculture	Hohenschulen	2021	RWS1	SP2	Verrucomicrobiota	3.17835	1326159610	3.00294e+08	4.02645e+07
Fescue	Cover crop root channel (CR)	30-60	T3: R1-RX	Monoculture	Hohenschulen	2021	RWS1	SP2	Verrucomicrobiota	3.64525	3.38219e+08	1.76179e+08	1.12641e+07
Oilseed Radish	Cover crop root channel (CR)	30-60	T3: R1-RX	Monoculture	Hohenschulen	2021	RWS1	SP2	Verrucomicrobiota	3.70847	1.24207e+08	2.90987e+07	4.73539e+06
Red Clover	Cover crop root channel (CR)	30-60	T3: R1-RX	Monoculture	Hohenschulen	2021	RWS1	SP2	Verrucomicrobiota	3.89413	1.7115e+08	6.73965e+06	7.42185e+06
Fescue	Maize root in bulk soil (MBS)	30-60	T3: R1-RX	Monoculture	Hohenschulen	2021	RWS1	SP2	Verrucomicrobiota	3.01772	5.52216e+08	1.40752e+08	1.54958e+07
Oilseed Radish	Maize root in bulk soil (MBS)	30-60	T3: R1-RX	Monoculture	Hohenschulen	2021	RWS1	SP2	Verrucomicrobiota	3.94432	124273512	8.61733e+06	4.9181e+06
Red Clover	Maize root in bulk soil (MBS)	30-60	T3: R1-RX	Monoculture	Hohenschulen	2021	RWS1	SP2	Verrucomicrobiota	2.93385	521519420	2.10494e+08	1.56251e+07
Fescue	Maize root in cover crop root channel (MCR)	30-60	T3: R1-RX	Monoculture	Hohenschulen	2021	RWS1	SP2	Verrucomicrobiota	2.79383	3.62664e+08	1.80019e+07	1.02713e+07
Oilseed Radish	Maize root in cover crop root channel (MCR)	30-60	T3: R1-RX	Monoculture	Hohenschulen	2021	RWS1	SP2	Verrucomicrobiota	3.80896	7.41013e+07	1.91762e+07	2.82249e+06
Red Clover	Maize root in cover crop root channel (MCR)	30-60	T3: R1-RX	Monoculture	Hohenschulen	2021	RWS1	SP2	Verrucomicrobiota	5.04687	7.23461e+07	3.26114e+07	3.65121e+06

## Sheet: S4b
Supplementary Table S4b
Relative abundances of bacterial phylotypes based on the soil profile depths
Depth_cm	Phylum	Relative_abundance_percentage
0-30	Abditibacteriota	0.0126669
30-60	Abditibacteriota	0.002661
60-120	Abditibacteriota	0.0108274
0-30	Acidobacteriota	12.5853
30-60	Acidobacteriota	13.6783
60-120	Acidobacteriota	15.8349
0-30	Actinomycetota	19.1961
30-60	Actinomycetota	17.435
60-120	Actinomycetota	14.6898
0-30	Armatimonadota	0.549721
30-60	Armatimonadota	0.635001
60-120	Armatimonadota	0.540138
0-30	Bacillota	8.94395
30-60	Bacillota	7.78867
60-120	Bacillota	7.85159
0-30	Bacteroidota	6.44471
30-60	Bacteroidota	4.7753
60-120	Bacteroidota	5.46128
0-30	Bdellovibrionota	0.235626
30-60	Bdellovibrionota	0.148134
60-120	Bdellovibrionota	0.325658
0-30	Campilobacterota	0
30-60	Campilobacterota	0.000509175
60-120	Campilobacterota	0
0-30	Chloroflexota	4.60072
30-60	Chloroflexota	7.94644
60-120	Chloroflexota	6.64521
0-30	Cyanobacteria	0.258545
30-60	Cyanobacteria	0.0746662
60-120	Cyanobacteria	0.0667672
0-30	Dadabacteria	0.000291562
30-60	Dadabacteria	0.00899948
60-120	Dadabacteria	0.0662147
0-30	Deinococcota	0.00978018
30-60	Deinococcota	0.00486813
60-120	Deinococcota	0.0113628
0-30	Dependentiae	0.0053262
30-60	Dependentiae	0.0593287
60-120	Dependentiae	0.146247
0-30	Desulfobacterota	0.410717
30-60	Desulfobacterota	0.462696
60-120	Desulfobacterota	0.581337
0-30	DTB120	3.34e-05
30-60	DTB120	0
60-120	DTB120	0
0-30	Elusimicrobiota	0.0680155
30-60	Elusimicrobiota	0.100579
60-120	Elusimicrobiota	0.187218
0-30	Entotheonellaeota	0.241762
30-60	Entotheonellaeota	0.160945
60-120	Entotheonellaeota	0.165282
0-30	FCPU426	5.65e-05
30-60	FCPU426	0
60-120	FCPU426	0.00189098
0-30	Fibrobacterota	0.119302
30-60	Fibrobacterota	0.126697
60-120	Fibrobacterota	0.198421
0-30	GAL15	0.000841549
30-60	GAL15	0.0108995
60-120	GAL15	0.0830855
0-30	Gemmatimonadota	3.32122
30-60	Gemmatimonadota	4.83239
60-120	Gemmatimonadota	4.18477
0-30	Halanaerobiaeota	0
30-60	Halanaerobiaeota	0.000339874
60-120	Halanaerobiaeota	0
0-30	Candidatus Hydrogenedentes	0.00657581
30-60	Candidatus Hydrogenedentes	0.00533072
60-120	Candidatus Hydrogenedentes	0.00472079
0-30	Latescibacterota	1.49514
30-60	Latescibacterota	3.07241
60-120	Latescibacterota	2.85678
0-30	MBNT15	0.0526005
30-60	MBNT15	0.178957
60-120	MBNT15	0.345237
0-30	Methylomirabilota	1.31375
30-60	Methylomirabilota	2.25183
60-120	Methylomirabilota	3.3477
0-30	Myxococcota	2.07723
30-60	Myxococcota	2.25099
60-120	Myxococcota	2.96155
0-30	NB1-j	0.174819
30-60	NB1-j	0.792265
60-120	NB1-j	1.06464
0-30	Nitrospirota	1.24138
30-60	Nitrospirota	1.54344
60-120	Nitrospirota	1.96547
0-30	Patescibacteria	0.358314
30-60	Patescibacteria	0.45677
60-120	Patescibacteria	0.536939
0-30	PAUC34f	0
30-60	PAUC34f	0.00153664
60-120	PAUC34f	0.00531818
0-30	Planctomycetota	13.9525
30-60	Planctomycetota	12.2892
60-120	Planctomycetota	9.66446
0-30	Pseudomonadota	18.2111
30-60	Pseudomonadota	15.5463
60-120	Pseudomonadota	16.2641
0-30	RCP2-54	0.153472
30-60	RCP2-54	0.0329588
60-120	RCP2-54	0.103901
0-30	SAR324_clade(Marine_group_B)	0.00179017
30-60	SAR324_clade(Marine_group_B)	0.0142848
60-120	SAR324_clade(Marine_group_B)	0.0216275
0-30	Spirochaetota	0.00270039
30-60	Spirochaetota	0.00736404
60-120	Spirochaetota	0.0102054
0-30	Sumerlaeota	0.0473018
30-60	Sumerlaeota	0.0279448
60-120	Sumerlaeota	0.0317471
0-30	Verrucomicrobiota	3.78732
30-60	Verrucomicrobiota	3.11066
60-120	Verrucomicrobiota	3.5832
0-30	WS2	0.0513814
30-60	WS2	0.0239475
60-120	WS2	0.0209552
0-30	WS4	0.0037759
30-60	WS4	0.00172606
60-120	WS4	0.000737592
0-30	Zixibacteria	0.0641888
30-60	Zixibacteria	0.139357
60-120	Zixibacteria	0.157991

## Sheet: S5a
Supplementary Table S5a
The mean of number of protein groups identified in soil profiles with distinct cover crop variations, considering the maize growth stages, soil profile depths and the sample sources
Variation	Timepoint	Depth	Source	Protein_groups_mean
Brassica/Grass	T1: VE	0-30	Bulk soil (BS)	1131
Brassica/Grass	T1: VE	0-30	Cover crop root channel (CR)	1187
Brassica/Grass	T2: V1-VX	0-30	Bulk soil (BS)	705
Brassica/Grass	T2: V1-VX	0-30	Cover crop root channel (CR)	688
Brassica/Grass	T2: V1-VX	0-30	Maize root in bulk soil (MBS)	624
Brassica/Grass	T2: V1-VX	0-30	Maize root in cover crop root channel (MCR)	649
Brassica/Grass	T3: R1-RX	0-30	Cover crop root channel (CR)	530
Brassica/Grass	T3: R1-RX	0-30	Maize root in bulk soil (MBS)	408
Brassica/Grass	T3: R1-RX	0-30	Maize root in cover crop root channel (MCR)	445
Brassica/Grass	T3: R1-RX	30-60	Cover crop root channel (CR)	374
Brassica/Grass	T3: R1-RX	30-60	Maize root in bulk soil (MBS)	371
Brassica/Grass	T3: R1-RX	30-60	Maize root in cover crop root channel (MCR)	512
Fallow	T2: V1-VX	0-30	Bulk soil (BS)	633
Fallow	T2: V1-VX	0-30	Maize root in bulk soil (MBS)	599
Fallow	T3: R1-RX	0-30	Bulk soil (BS)	136
Fallow	T3: R1-RX	30-60	Bulk soil (BS)	88
Fescue	T1: VE	0-30	Bulk soil (BS)	670
Fescue	T1: VE	0-30	Cover crop root channel (CR)	1148
Fescue	T2: V1-VX	0-30	Bulk soil (BS)	841
Fescue	T2: V1-VX	0-30	Cover crop root channel (CR)	797
Fescue	T2: V1-VX	0-30	Maize root in bulk soil (MBS)	885
Fescue	T2: V1-VX	0-30	Maize root in cover crop root channel (MCR)	841
Fescue	T3: R1-RX	0-30	Cover crop root channel (CR)	383
Fescue	T3: R1-RX	0-30	Maize root in bulk soil (MBS)	348
Fescue	T3: R1-RX	0-30	Maize root in cover crop root channel (MCR)	367
Fescue	T3: R1-RX	30-60	Cover crop root channel (CR)	135
Fescue	T3: R1-RX	30-60	Maize root in bulk soil (MBS)	125
Fescue	T3: R1-RX	30-60	Maize root in cover crop root channel (MCR)	187
Legume/Brassica	T1: VE	0-30	Bulk soil (BS)	1178
Legume/Brassica	T1: VE	0-30	Cover crop root channel (CR)	1210
Legume/Brassica	T2: V1-VX	0-30	Bulk soil (BS)	840
Legume/Brassica	T2: V1-VX	0-30	Cover crop root channel (CR)	852
Legume/Brassica	T2: V1-VX	0-30	Maize root in bulk soil (MBS)	779
Legume/Brassica	T2: V1-VX	0-30	Maize root in cover crop root channel (MCR)	914
Legume/Brassica	T3: R1-RX	0-30	Cover crop root channel (CR)	426
Legume/Brassica	T3: R1-RX	0-30	Maize root in bulk soil (MBS)	469
Legume/Brassica	T3: R1-RX	0-30	Maize root in cover crop root channel (MCR)	322
Legume/Brassica	T3: R1-RX	30-60	Cover crop root channel (CR)	359
Legume/Brassica	T3: R1-RX	30-60	Maize root in bulk soil (MBS)	251
Legume/Brassica	T3: R1-RX	30-60	Maize root in cover crop root channel (MCR)	538
Legume/Grass	T1: VE	0-30	Bulk soil (BS)	913
Legume/Grass	T1: VE	0-30	Cover crop root channel (CR)	927
Legume/Grass	T2: V1-VX	0-30	Bulk soil (BS)	879
Legume/Grass	T2: V1-VX	0-30	Cover crop root channel (CR)	880
Legume/Grass	T2: V1-VX	0-30	Maize root in bulk soil (MBS)	835
Legume/Grass	T2: V1-VX	0-30	Maize root in cover crop root channel (MCR)	588
Legume/Grass	T3: R1-RX	0-30	Cover crop root channel (CR)	499
Legume/Grass	T3: R1-RX	0-30	Maize root in bulk soil (MBS)	505
Legume/Grass	T3: R1-RX	0-30	Maize root in cover crop root channel (MCR)	321
Legume/Grass	T3: R1-RX	30-60	Cover crop root channel (CR)	284
Legume/Grass	T3: R1-RX	30-60	Maize root in bulk soil (MBS)	184
Legume/Grass	T3: R1-RX	30-60	Maize root in cover crop root channel (MCR)	318
Oilseed Radish	T1: VE	0-30	Bulk soil (BS)	968
Oilseed Radish	T1: VE	0-30	Cover crop root channel (CR)	884
Oilseed Radish	T2: V1-VX	0-30	Bulk soil (BS)	750
Oilseed Radish	T2: V1-VX	0-30	Cover crop root channel (CR)	878
Oilseed Radish	T2: V1-VX	0-30	Maize root in bulk soil (MBS)	739
Oilseed Radish	T2: V1-VX	0-30	Maize root in cover crop root channel (MCR)	772
Oilseed Radish	T3: R1-RX	0-30	Cover crop root channel (CR)	462
Oilseed Radish	T3: R1-RX	0-30	Maize root in bulk soil (MBS)	433
Oilseed Radish	T3: R1-RX	0-30	Maize root in cover crop root channel (MCR)	466
Oilseed Radish	T3: R1-RX	30-60	Cover crop root channel (CR)	398
Oilseed Radish	T3: R1-RX	30-60	Maize root in bulk soil (MBS)	380
Red Clover	T1: VE	0-30	Bulk soil (BS)	1159
Red Clover	T1: VE	0-30	Cover crop root channel (CR)	1136
Red Clover	T2: V1-VX	0-30	Bulk soil (BS)	867
Red Clover	T2: V1-VX	0-30	Cover crop root channel (CR)	879
Red Clover	T2: V1-VX	0-30	Maize root in bulk soil (MBS)	891
Red Clover	T2: V1-VX	0-30	Maize root in cover crop root channel (MCR)	887
Red Clover	T3: R1-RX	0-30	Cover crop root channel (CR)	485
Red Clover	T3: R1-RX	0-30	Maize root in bulk soil (MBS)	528
Red Clover	T3: R1-RX	0-30	Maize root in cover crop root channel (MCR)	527
Red Clover	T3: R1-RX	30-60	Maize root in bulk soil (MBS)	157

## Sheet: S5b
Supplementary Table S5b
Metadata comprising of list of master proteins and the reference information from the COG and KEGG pathways alongside bacterial phylotypes.
Master_protein	Gene	KEGG_Description	COG	COG_Description	COG_sub.role.annotation	COG_sub.role	COG_Main_role	Number_of_Proteins	Number_of_functions	KO_function	Superkingdom	Phylum
A0A849IW61	glnA, GLUL	glutamine synthetase [EC:6.3.1.2]	COG0174	Glutamine synthetase	E	Amino acid transport and metabolism	Metabolism	15	1	K01915	Bacteria	Unknown
A0A2E5VPY4	cysK	cysteine synthase [EC:2.5.1.47]	COG0031	Cysteine synthase	E	Amino acid transport and metabolism	Metabolism	11	1	K01738	Bacteria	Planctomycetota
A0A7X8R927	GAPDH, gapA	glyceraldehyde 3-phosphate dehydrogenase [EC:1.2.1.12]	COG0057	Glyceraldehyde-3-phosphate dehydrogenase/erythrose-4-phosphate dehydrogenase	G	Carbohydrate transport and metabolism	Metabolism	10	1	K00134	Bacteria	Unknown
A0A6I1QRY8	glnA, GLUL	glutamine synthetase [EC:6.3.1.2]	COG0174	Glutamine synthetase	E	Amino acid transport and metabolism	Metabolism	6	1	K01915	Bacteria	Unknown
A0A6J4PHG5	pntB	H+-translocating NAD(P) transhydrogenase subunit beta [EC:1.6.1.2 7.1.1.1]	COG1282	NAD/NADP transhydrogenase beta subunit	C	Energy production and conversion	Metabolism	10	1	K00325	Bacteria	Unknown
A0A2E8AXA7	GAPDH, gapA	glyceraldehyde 3-phosphate dehydrogenase [EC:1.2.1.12]	COG0057	Glyceraldehyde-3-phosphate dehydrogenase/erythrose-4-phosphate dehydrogenase	G	Carbohydrate transport and metabolism	Metabolism	1	1	K00134	Bacteria	Planctomycetota
A0A7G9RC83	DLAT, aceF, pdhC	pyruvate dehydrogenase E2 component (dihydrolipoamide acetyltransferase) [EC:2.3.1.12]	COG0508	Pyruvate/2-oxoglutarate dehydrogenase complex, dihydrolipoamide acyltransferase (E2) component, and related enzymes	C	Energy production and conversion	Metabolism	4	1	K00627	Bacteria	Unknown
A0A4S5AT54	glgC	glucose-1-phosphate adenylyltransferase [EC:2.7.7.27]	COG0448	ADP-glucose pyrophosphorylase	G	Carbohydrate transport and metabolism	Metabolism	3	1	K00975	Bacteria	Unknown
I6ATP8	E3.5.1.49	formamidase [EC:3.5.1.49]	COG2421	Predicted acetamidase/formamidase	C	Energy production and conversion	Metabolism	10	1	K01455	Bacteria	Unknown
A0A1Z8PB16	CARP, pepA	leucyl aminopeptidase [EC:3.4.11.1]	COG0260	Leucyl aminopeptidase	E	Amino acid transport and metabolism	Metabolism	2	1	K01255	Bacteria	Unknown
A0A7M2Z052	glyA, SHMT	glycine hydroxymethyltransferase [EC:2.1.2.1]	COG0112	Glycine/serine hydroxymethyltransferase	E	Amino acid transport and metabolism	Metabolism	2	1	K00600	Bacteria	Unknown
A0A143PKJ6	E4.3.1.17, sdaA, sdaB, tdcG	L-serine dehydratase [EC:4.3.1.17]	COG1760	L-serine deaminase	E	Amino acid transport and metabolism	Metabolism	6	1	K01752	Bacteria	Unknown
A0A1H9KJR7	glnA, GLUL	glutamine synthetase [EC:6.3.1.2]	COG0174	Glutamine synthetase	E	Amino acid transport and metabolism	Metabolism	5	1	K01915	Bacteria	Actinomycetota
A0A7V8X142	hyaA, hybO	hydrogenase small subunit [EC:1.12.99.6]	COG1740	Ni,Fe-hydrogenase I small subunit	C	Energy production and conversion	Metabolism	4	1	K06282	Bacteria	Unknown
D2KU83	SOD2	superoxide dismutase, Fe-Mn family [EC:1.15.1.1]	COG0605	Superoxide dismutase	P	Inorganic ion transport and metabolism	Metabolism	10	1	K04564	Bacteria	Unknown
A0A1G7SWA8	fabI	enoyl-[acyl-carrier protein] reductase I [EC:1.3.1.9 1.3.1.10]	COG0623	Enoyl-[acyl-carrier-protein] reductase (NADH)	I	Lipid transport and metabolism	Metabolism	15	1	K00208	Bacteria	Pseudomonadota
A0A6A7Y734	rhaS	rhamnose transport system substrate-binding protein	COG1879	ABC-type sugar transport system, periplasmic component	G	Carbohydrate transport and metabolism	Metabolism	3	1	K10559	Bacteria	Pseudomonadota
A0A6C0TFA7	narH, narY, nxrB	nitrate reductase / nitrite oxidoreductase, beta subunit [EC:1.7.5.1 1.7.99.-]	COG1140	Nitrate reductase beta subunit	C	Energy production and conversion	Metabolism	115	1	K00371	Bacteria	Unknown
P12070	xylA	xylose isomerase [EC:5.3.1.5]	COG2115	Xylose isomerase	G	Carbohydrate transport and metabolism	Metabolism	5	1	K01805	Bacteria	Unknown
D3GH38	narG, narZ, nxrA	nitrate reductase / nitrite oxidoreductase, alpha subunit [EC:1.7.5.1 1.7.99.-]	COG0243	Anaerobic dehydrogenases, typically selenocysteine-containing	C	Energy production and conversion	Metabolism	19	1	K00370	Bacteria	NA
A0A317HRS8	hppA	K(+)-stimulated pyrophosphate-energized sodium pump	COG3808	Inorganic pyrophosphatase	C	Energy production and conversion	Metabolism	5	1	K15987	Bacteria	Unknown
A0A0H5BWU0	GAPDH, gapA	glyceraldehyde 3-phosphate dehydrogenase [EC:1.2.1.12]	COG0057	Glyceraldehyde-3-phosphate dehydrogenase/erythrose-4-phosphate dehydrogenase	G	Carbohydrate transport and metabolism	Metabolism	1	1	K00134	Bacteria	Pseudomonadota
A0A364V9G1	ENO, eno	enolase [EC:4.2.1.11]	COG0148	Enolase	G	Carbohydrate transport and metabolism	Metabolism	2	1	K01689	Bacteria	Actinomycetota
A0A5C5T8V7	glnA, GLUL	glutamine synthetase [EC:6.3.1.2]	COG0174	Glutamine synthetase	E	Amino acid transport and metabolism	Metabolism	1	1	K01915	Bacteria	Pseudomonadota
A0A410DMH5	SOD2	superoxide dismutase, Fe-Mn family [EC:1.15.1.1]	COG0605	Superoxide dismutase	P	Inorganic ion transport and metabolism	Metabolism	22	1	K04564	Bacteria	Unknown
A0A3B8MT02	glpK, GK	glycerol kinase [EC:2.7.1.30]	COG0554	Glycerol kinase	C	Energy production and conversion	Metabolism	1	1	K00864	Bacteria	Actinomycetota
A0A357F443	E3.3.1.1, ahcY	adenosylhomocysteinase [EC:3.3.1.1]	COG0499	S-adenosylhomocysteine hydrolase	H	Coenzyme transport and metabolism	Metabolism	31	1	K01251	Bacteria	Unknown
A0A1H4UFN4	rbsB	ribose transport system substrate-binding protein	COG1879	ABC-type sugar transport system, periplasmic component	G	Carbohydrate transport and metabolism	Metabolism	6	1	K10439	Bacteria	Unknown
A0A521KXA9	livK	branched-chain amino acid transport system substrate-binding protein	COG0683	ABC-type branched-chain amino acid transport systems, periplasmic component	E	Amino acid transport and metabolism	Metabolism	3	1	K01999	Bacteria	Pseudomonadota
A0A1C6ELL4	E4.1.1.49, pckA	phosphoenolpyruvate carboxykinase (ATP) [EC:4.1.1.49]	COG1866	Phosphoenolpyruvate carboxykinase (ATP)	C	Energy production and conversion	Metabolism	8	1	K01610	Bacteria	Bacillota
A0A1X0XLK0	TPI, tpiA	triosephosphate isomerase (TIM) [EC:5.3.1.1]	COG0149	Triosephosphate isomerase	G	Carbohydrate transport and metabolism	Metabolism	4	1	K01803	Bacteria	Pseudomonadota
A0A829WLV2	GAPDH, gapA	glyceraldehyde 3-phosphate dehydrogenase [EC:1.2.1.12]	COG0057	Glyceraldehyde-3-phosphate dehydrogenase/erythrose-4-phosphate dehydrogenase	G	Carbohydrate transport and metabolism	Metabolism	4	1	K00134	Bacteria	Pseudomonadota
A0A7W3P5E1	ald	alanine dehydrogenase [EC:1.4.1.1]	COG0686	Alanine dehydrogenase	E	Amino acid transport and metabolism	Metabolism	2	1	K00259	Bacteria	Unknown
A0A550J930	GPI, pgi	glucose-6-phosphate isomerase [EC:5.3.1.9]	COG0166	Glucose-6-phosphate isomerase	G	Carbohydrate transport and metabolism	Metabolism	1	1	K01810	Bacteria	Pseudomonadota
E0RPA3	xylF	D-xylose transport system substrate-binding protein	COG4213	ABC-type xylose transport system, periplasmic component	G	Carbohydrate transport and metabolism	Metabolism	2	1	K10543	Bacteria	Spirochaetota
A0A7Y2QC72	coxM, cutM	aerobic carbon-monoxide dehydrogenase medium subunit [EC:1.2.5.3]	COG1319	Aerobic-type carbon monoxide dehydrogenase, middle subunit CoxM/CutM homologs	C	Energy production and conversion	Metabolism	2	1	K03519	Bacteria	Pseudomonadota
A0A1M4ZLS9	E2.2.1.1, tktA, tktB	transketolase [EC:2.2.1.1]	COG0021	Transketolase	G	Carbohydrate transport and metabolism	Metabolism	3	1	K00615	Bacteria	Bacteroidota
A0A014MGR2	PGAM, gpmA	2,3-bisphosphoglycerate-dependent phosphoglycerate mutase [EC:5.4.2.11]	COG0588	Phosphoglycerate mutase 1	G	Carbohydrate transport and metabolism	Metabolism	7	1	K01834	Bacteria	Unknown
A0A1G6N936	glpK, GK	glycerol kinase [EC:2.7.1.30]	COG0554	Glycerol kinase	C	Energy production and conversion	Metabolism	2	1	K00864	Bacteria	Unknown
Q6XZA4	SOD2	superoxide dismutase, Fe-Mn family [EC:1.15.1.1]	COG0605	Superoxide dismutase	P	Inorganic ion transport and metabolism	Metabolism	1	1	K04564	Bacteria	Bacillota
A0A6B0XL61	coxL, cutL	aerobic carbon-monoxide dehydrogenase large subunit [EC:1.2.5.3]	COG1529	Aerobic-type carbon monoxide dehydrogenase, large subunit CoxL/CutL homologs	C	Energy production and conversion	Metabolism	17	1	K03520	Bacteria	Unknown
A0A540VM98	ABC.PE.S	peptide/nickel transport system substrate-binding protein	COG0747	ABC-type dipeptide transport system, periplasmic component	E	Amino acid transport and metabolism	Metabolism	1	1	K02035	Bacteria	Chloroflexota
A0A523S7U6	E2.2.1.2, talA, talB	transaldolase [EC:2.2.1.2]	COG0176	Transaldolase	G	Carbohydrate transport and metabolism	Metabolism	2	1	K00616	Bacteria	Chloroflexota
A0A4Q6XGD1	SOD2	superoxide dismutase, Fe-Mn family [EC:1.15.1.1]	COG0605	Superoxide dismutase	P	Inorganic ion transport and metabolism	Metabolism	18	1	K04564	Bacteria	Unknown
A0A1A9I8S4	SOD2	superoxide dismutase, Fe-Mn family [EC:1.15.1.1]	COG0605	Superoxide dismutase	P	Inorganic ion transport and metabolism	Metabolism	8	1	K04564	Bacteria	Unknown
A0A840SHJ4	dppA	dipeptide transport system substrate-binding protein	COG0747	ABC-type dipeptide transport system, periplasmic component	E	Amino acid transport and metabolism	Metabolism	1	1	K12368	Bacteria	Pseudomonadota
A0A8J7QL72	GAPDH, gapA	glyceraldehyde 3-phosphate dehydrogenase [EC:1.2.1.12]	COG0057	Glyceraldehyde-3-phosphate dehydrogenase/erythrose-4-phosphate dehydrogenase	G	Carbohydrate transport and metabolism	Metabolism	1	1	K00134	Bacteria	Acidobacteriota
A0A0N8PMU6	msmX, msmK, malK, sugC, ggtA, msiK	multiple sugar transport system ATP-binding protein	COG3839	ABC-type sugar transport systems, ATPase components	G	Carbohydrate transport and metabolism	Metabolism	6	1	K10112	Bacteria	Unknown
A0A147HS49	rbsB	ribose transport system substrate-binding protein	COG1879	ABC-type sugar transport system, periplasmic component	G	Carbohydrate transport and metabolism	Metabolism	1	1	K10439	Bacteria	Pseudomonadota
A0A3D3TTC7	AROA2, aroA	3-deoxy-7-phosphoheptulonate synthase [EC:2.5.1.54]	COG2876	3-deoxy-D-arabino-heptulosonate 7-phosphate (DAHP) synthase	E	Amino acid transport and metabolism	Metabolism	7	2	K03856;K13853	Bacteria	Unknown
A0A6G7JD97	glnB	nitrogen regulatory protein P-II 1	COG0347	Nitrogen regulatory protein PII	E	Amino acid transport and metabolism	Metabolism	2	1	K04751	Bacteria	Bacillota
A0A3D4N7Y0	ATPVA, ntpA, atpA	V/A-type H+/Na+-transporting ATPase subunit A [EC:7.1.2.2 7.2.2.1]	COG1155	Archaeal/vacuolar-type H+-ATPase subunit A	C	Energy production and conversion	Metabolism	4	1	K02117	Bacteria	Unknown
A0A3D6CPH5	xylF	D-xylose transport system substrate-binding protein	COG4213	ABC-type xylose transport system, periplasmic component	G	Carbohydrate transport and metabolism	Metabolism	11	1	K10543	Bacteria	Pseudomonadota
A0A0I9S4J7	FBA, fbaA	fructose-bisphosphate aldolase, class II [EC:4.1.2.13]	COG0191	Fructose/tagatose bisphosphate aldolase	G	Carbohydrate transport and metabolism	Metabolism	6	1	K01624	Bacteria	Unknown
A0A0F7GDV9	glnA, GLUL	glutamine synthetase [EC:6.3.1.2]	COG0174	Glutamine synthetase	E	Amino acid transport and metabolism	Metabolism	7	1	K01915	Bacteria	Unknown
A0A371B7M9	paaH, hbd, fadB, mmgB	3-hydroxybutyryl-CoA dehydrogenase [EC:1.1.1.157]	COG1250	3-hydroxyacyl-CoA dehydrogenase	I	Lipid transport and metabolism	Metabolism	3	1	K00074	Bacteria	Pseudomonadota
A0A5B9M7T9	rbsC	ribose transport system permease protein	COG1172	Ribose/xylose/arabinose/galactoside ABC-type transport systems, permease components	G	Carbohydrate transport and metabolism	Metabolism	1	1	K10440	Bacteria	Planctomycetota
A0A6C0TF85	narH, narY, nxrB	nitrate reductase / nitrite oxidoreductase, beta subunit [EC:1.7.5.1 1.7.99.-]	COG1140	Nitrate reductase beta subunit	C	Energy production and conversion	Metabolism	146	1	K00371	Bacteria	Unknown
A0A501WVG4	SOD2	superoxide dismutase, Fe-Mn family [EC:1.15.1.1]	COG0605	Superoxide dismutase	P	Inorganic ion transport and metabolism	Metabolism	4	1	K04564	Bacteria	Pseudomonadota
A0A014P6G0	SOD2	superoxide dismutase, Fe-Mn family [EC:1.15.1.1]	COG0605	Superoxide dismutase	P	Inorganic ion transport and metabolism	Metabolism	4	1	K04564	Bacteria	Pseudomonadota
A0A2G2IZH6	livK	branched-chain amino acid transport system substrate-binding protein	COG0683	ABC-type branched-chain amino acid transport systems, periplasmic component	E	Amino acid transport and metabolism	Metabolism	1	1	K01999	Bacteria	Planctomycetota
A0A351K0R9	hisD	histidinol dehydrogenase [EC:1.1.1.23]	COG0141	Histidinol dehydrogenase	E	Amino acid transport and metabolism	Metabolism	1	1	K00013	Bacteria	Chloroflexota
A0A371B7U8	livK	branched-chain amino acid transport system substrate-binding protein	COG0683	ABC-type branched-chain amino acid transport systems, periplasmic component	E	Amino acid transport and metabolism	Metabolism	4	1	K01999	Bacteria	Pseudomonadota
A0A317FGR1	livK	branched-chain amino acid transport system substrate-binding protein	COG0683	ABC-type branched-chain amino acid transport systems, periplasmic component	E	Amino acid transport and metabolism	Metabolism	2	1	K01999	Bacteria	Pseudomonadota
A0A847NYJ0	ALDO	fructose-bisphosphate aldolase, class I [EC:4.1.2.13]	COG3588	Fructose-1,6-bisphosphate aldolase	G	Carbohydrate transport and metabolism	Metabolism	4	1	K01623	Bacteria	Unknown
A0A6M8HVR5	rhaS	rhamnose transport system substrate-binding protein	COG1879	ABC-type sugar transport system, periplasmic component	G	Carbohydrate transport and metabolism	Metabolism	3	1	K10559	Bacteria	Pseudomonadota
A0A7W5JXQ5	livK	branched-chain amino acid transport system substrate-binding protein	COG0683	ABC-type branched-chain amino acid transport systems, periplasmic component	E	Amino acid transport and metabolism	Metabolism	1	1	K01999	Bacteria	Actinomycetota
A0A317HIV2	glnA, GLUL	glutamine synthetase [EC:6.3.1.2]	COG0174	Glutamine synthetase	E	Amino acid transport and metabolism	Metabolism	3	1	K01915	Bacteria	Acidobacteriota
A0A7W5JWJ6	frcA	fructose transport system ATP-binding protein	COG1129	ABC-type sugar transport system, ATPase component	G	Carbohydrate transport and metabolism	Metabolism	3	1	K10554	Bacteria	Actinomycetota
A0A7G5EMX1	aldB	aldehyde dehydrogenase [EC:1.2.1.-]	COG1012	NAD-dependent aldehyde dehydrogenases	C	Energy production and conversion	Metabolism	3	1	K00138	Bacteria	Pseudomonadota
A0A2E1AJ41	E2.7.1.4, scrK	fructokinase [EC:2.7.1.4]	COG0524	Sugar kinases, ribokinase family	G	Carbohydrate transport and metabolism	Metabolism	1	1	K00847	Bacteria	Chloroflexota
A0A7X7GY79	ATPF1B, atpD	F-type H+/Na+-transporting ATPase subunit beta [EC:7.1.2.2 7.2.2.1]	COG0055	F0F1-type ATP synthase, beta subunit	C	Energy production and conversion	Metabolism	2	1	K02112	Bacteria	Chloroflexota
A1R5S0	hisG	ATP phosphoribosyltransferase [EC:2.4.2.17]	COG0040	ATP phosphoribosyltransferase	E	Amino acid transport and metabolism	Metabolism	3	1	K00765	Bacteria	Actinomycetota
A0A2W5SP49	GAPDH, gapA	glyceraldehyde 3-phosphate dehydrogenase [EC:1.2.1.12]	COG0057	Glyceraldehyde-3-phosphate dehydrogenase/erythrose-4-phosphate dehydrogenase	G	Carbohydrate transport and metabolism	Metabolism	5	1	K00134	Bacteria	Unknown
A0A1I1MXP0	aglE, ggtB	alpha-glucoside transport system substrate-binding protein	COG1653	ABC-type sugar transport system, periplasmic component	G	Carbohydrate transport and metabolism	Metabolism	1	1	K10232	Bacteria	Actinomycetota
A0A2E8DGN6	E4.1.3.1, aceA	isocitrate lyase [EC:4.1.3.1]	COG2224	Isocitrate lyase	C	Energy production and conversion	Metabolism	3	1	K01637	Bacteria	Actinomycetota
A0A7G9RA98	ABC.PE.S	peptide/nickel transport system substrate-binding protein	COG0747	ABC-type dipeptide transport system, periplasmic component	E	Amino acid transport and metabolism	Metabolism	3	1	K02035	Bacteria	Actinomycetota
A0A3M9NNC2	PGK, pgk	phosphoglycerate kinase [EC:2.7.2.3]	COG0126	3-phosphoglycerate kinase	G	Carbohydrate transport and metabolism	Metabolism	1	1	K00927	Bacteria	Bacteroidota
A0A0M3CDF3	GAPDH, gapA	glyceraldehyde 3-phosphate dehydrogenase [EC:1.2.1.12]	COG0057	Glyceraldehyde-3-phosphate dehydrogenase/erythrose-4-phosphate dehydrogenase	G	Carbohydrate transport and metabolism	Metabolism	1	1	K00134	Bacteria	Bacteroidota
A0A7Y2MDV7	rbsB	ribose transport system substrate-binding protein	COG1879	ABC-type sugar transport system, periplasmic component	G	Carbohydrate transport and metabolism	Metabolism	2	1	K10439	Bacteria	Pseudomonadota
A0A1Q4BYX4	E2.3.1.8, pta	phosphate acetyltransferase [EC:2.3.1.8]	COG0280	Phosphotransacetylase	C	Energy production and conversion	Metabolism	2	1	K00625	Bacteria	Unknown
A0A840SMN6	rbsB	ribose transport system substrate-binding protein	COG1879	ABC-type sugar transport system, periplasmic component	G	Carbohydrate transport and metabolism	Metabolism	1	1	K10439	Bacteria	Pseudomonadota
A0A3A4QHN0	livK	branched-chain amino acid transport system substrate-binding protein	COG0683	ABC-type branched-chain amino acid transport systems, periplasmic component	E	Amino acid transport and metabolism	Metabolism	1	1	K01999	Bacteria	Chloroflexota
A0A6L7ML12	glnA, GLUL	glutamine synthetase [EC:6.3.1.2]	COG0174	Glutamine synthetase	E	Amino acid transport and metabolism	Metabolism	5	1	K01915	Bacteria	Unknown
B8HAY9	ATPF1B, atpD	F-type H+/Na+-transporting ATPase subunit beta [EC:7.1.2.2 7.2.2.1]	COG0055	F0F1-type ATP synthase, beta subunit	C	Energy production and conversion	Metabolism	15	1	K02112	Bacteria	Unknown
A0A829YK73	gnl, RGN	gluconolactonase [EC:3.1.1.17]	COG3386	Gluconolactonase	G	Carbohydrate transport and metabolism	Metabolism	1	1	K01053	Bacteria	Pseudomonadota
A0A7Y2MIA4	livK	branched-chain amino acid transport system substrate-binding protein	COG0683	ABC-type branched-chain amino acid transport systems, periplasmic component	E	Amino acid transport and metabolism	Metabolism	2	1	K01999	Bacteria	Pseudomonadota
A0A4Q2SE00	glpK, GK	glycerol kinase [EC:2.7.1.30]	COG0554	Glycerol kinase	C	Energy production and conversion	Metabolism	1	1	K00864	Bacteria	Actinomycetota
A0A840SFT6	rbsB	ribose transport system substrate-binding protein	COG1879	ABC-type sugar transport system, periplasmic component	G	Carbohydrate transport and metabolism	Metabolism	1	1	K10439	Bacteria	Pseudomonadota
A0A7X8USN7	ENO, eno	enolase [EC:4.2.1.11]	COG0148	Enolase	G	Carbohydrate transport and metabolism	Metabolism	1	1	K01689	Bacteria	Planctomycetota
A0A7C4EEI4	GAPDH, gapA	glyceraldehyde 3-phosphate dehydrogenase [EC:1.2.1.12]	COG0057	Glyceraldehyde-3-phosphate dehydrogenase/erythrose-4-phosphate dehydrogenase	G	Carbohydrate transport and metabolism	Metabolism	1	1	K00134	Bacteria	Planctomycetota
A0A7X0VAM5	livK	branched-chain amino acid transport system substrate-binding protein	COG0683	ABC-type branched-chain amino acid transport systems, periplasmic component	E	Amino acid transport and metabolism	Metabolism	3	1	K01999	Bacteria	Unknown
A0A2T6CR62	GAPDH, gapA	glyceraldehyde 3-phosphate dehydrogenase [EC:1.2.1.12]	COG0057	Glyceraldehyde-3-phosphate dehydrogenase/erythrose-4-phosphate dehydrogenase	G	Carbohydrate transport and metabolism	Metabolism	8	1	K00134	Bacteria	Unknown
A0A8J7QE79	PYG, glgP	glycogen phosphorylase [EC:2.4.1.1]	COG0058	Glucan phosphorylase	G	Carbohydrate transport and metabolism	Metabolism	2	1	K00688	Bacteria	Acidobacteriota
A0A1Q4C155	ssuA	sulfonate transport system substrate-binding protein	COG0715	ABC-type nitrate/sulfonate/bicarbonate transport systems, periplasmic components	P	Inorganic ion transport and metabolism	Metabolism	6	1	K15553	Bacteria	Pseudomonadota
Q82IZ2	GAPDH, gapA	glyceraldehyde 3-phosphate dehydrogenase [EC:1.2.1.12]	COG0057	Glyceraldehyde-3-phosphate dehydrogenase/erythrose-4-phosphate dehydrogenase	G	Carbohydrate transport and metabolism	Metabolism	4	1	K00134	Bacteria	Unknown
A0A3C0T199	cysK	cysteine synthase [EC:2.5.1.47]	COG0031	Cysteine synthase	E	Amino acid transport and metabolism	Metabolism	1	1	K01738	Bacteria	Spirochaetota
A0A7Y1UMS1	xylF	D-xylose transport system substrate-binding protein	COG4213	ABC-type xylose transport system, periplasmic component	G	Carbohydrate transport and metabolism	Metabolism	2	1	K10543	Bacteria	Actinomycetota
A0JY67	ATPF1D, atpH	F-type H+-transporting ATPase subunit delta	COG0712	F0F1-type ATP synthase, delta subunit (mitochondrial oligomycin sensitivity protein)	C	Energy production and conversion	Metabolism	2	1	K02113	Bacteria	Actinomycetota
A0A7W0K222	glpK, GK	glycerol kinase [EC:2.7.1.30]	COG0554	Glycerol kinase	C	Energy production and conversion	Metabolism	1	1	K00864	Bacteria	Actinomycetota
I1TGC0	ATPF1B, atpD	F-type H+/Na+-transporting ATPase subunit beta [EC:7.1.2.2 7.2.2.1]	COG0055	F0F1-type ATP synthase, beta subunit	C	Energy production and conversion	Metabolism	43	1	K02112	Bacteria	Unknown
A0A432GBW6	coxL, cutL	aerobic carbon-monoxide dehydrogenase large subunit [EC:1.2.5.3]	COG1529	Aerobic-type carbon monoxide dehydrogenase, large subunit CoxL/CutL homologs	C	Energy production and conversion	Metabolism	2	1	K03520	Bacteria	Pseudomonadota
A0A2T8FFR6	garR, glxR	2-hydroxy-3-oxopropionate reductase [EC:1.1.1.60]	COG2084	3-hydroxyisobutyrate dehydrogenase and related beta-hydroxyacid dehydrogenases	I	Lipid transport and metabolism	Metabolism	2	1	K00042	Bacteria	Actinomycetota
A0A7X7NG81	ATPF1B, atpD	F-type H+/Na+-transporting ATPase subunit beta [EC:7.1.2.2 7.2.2.1]	COG0055	F0F1-type ATP synthase, beta subunit	C	Energy production and conversion	Metabolism	1	1	K02112	Bacteria	Fibrobacterota
A0A1Q7PFC2	ABC.PE.S	peptide/nickel transport system substrate-binding protein	COG0747	ABC-type dipeptide transport system, periplasmic component	E	Amino acid transport and metabolism	Metabolism	3	1	K02035	Bacteria	Unknown
B4D8H0	ACAT, atoB	acetyl-CoA C-acetyltransferase [EC:2.3.1.9]	COG0183	Acetyl-CoA acetyltransferase	I	Lipid transport and metabolism	Metabolism	2	1	K00626	Bacteria	Unknown
A0A1V1W411	xylF	D-xylose transport system substrate-binding protein	COG4213	ABC-type xylose transport system, periplasmic component	G	Carbohydrate transport and metabolism	Metabolism	3	1	K10543	Bacteria	Actinomycetota
A0A6C0TGR0	narH, narY, nxrB	nitrate reductase / nitrite oxidoreductase, beta subunit [EC:1.7.5.1 1.7.99.-]	COG1140	Nitrate reductase beta subunit	C	Energy production and conversion	Metabolism	77	1	K00371	Bacteria	Nitrospirota
A0A7Y4VPJ6	hppA	K(+)-stimulated pyrophosphate-energized sodium pump	COG3808	Inorganic pyrophosphatase	C	Energy production and conversion	Metabolism	11	1	K15987	Bacteria	Planctomycetota
A0A2E1AAS7	xylF	D-xylose transport system substrate-binding protein	COG4213	ABC-type xylose transport system, periplasmic component	G	Carbohydrate transport and metabolism	Metabolism	1	1	K10543	Bacteria	Chloroflexota
A0A521VY51	livK	branched-chain amino acid transport system substrate-binding protein	COG0683	ABC-type branched-chain amino acid transport systems, periplasmic component	E	Amino acid transport and metabolism	Metabolism	3	1	K01999	Bacteria	Pseudomonadota
A0A7V1QQC3	coxL, cutL	aerobic carbon-monoxide dehydrogenase large subunit [EC:1.2.5.3]	COG1529	Aerobic-type carbon monoxide dehydrogenase, large subunit CoxL/CutL homologs	C	Energy production and conversion	Metabolism	5	1	K03520	Bacteria	Unknown
A0A2E7L819	gnl, RGN	gluconolactonase [EC:3.1.1.17]	COG3386	Gluconolactonase	G	Carbohydrate transport and metabolism	Metabolism	3	1	K01053	Bacteria	Unknown
A0A2T0BKD0	bioD	dethiobiotin synthetase [EC:6.3.3.3]	COG0132	Dethiobiotin synthetase	H	Coenzyme transport and metabolism	Metabolism	1	1	K01935	Bacteria	Bacillota
A0A845TKX8	exaA	alcohol dehydrogenase (cytochrome c) [EC:1.1.2.8]	COG4993	Glucose dehydrogenase	G	Carbohydrate transport and metabolism	Metabolism	1	1	K00114	Bacteria	Pseudomonadota
A0A2D6YVJ4	GAPDH, gapA	glyceraldehyde 3-phosphate dehydrogenase [EC:1.2.1.12]	COG0057	Glyceraldehyde-3-phosphate dehydrogenase/erythrose-4-phosphate dehydrogenase	G	Carbohydrate transport and metabolism	Metabolism	1	1	K00134	Bacteria	Planctomycetota
A0A257WVD4	hmp, YHB1	nitric oxide dioxygenase [EC:1.14.12.17]	COG1017	Hemoglobin-like flavoprotein	C	Energy production and conversion	Metabolism	1	1	K05916	Bacteria	Pseudomonadota
A0A1W1I6D0	ureC	urease subunit alpha [EC:3.5.1.5]	COG0804	Urea amidohydrolase (urease) alpha subunit	E	Amino acid transport and metabolism	Metabolism	1	1	K01428	Bacteria	Nitrospirota
A0A8G0ZZ86	thuE	trehalose/maltose transport system substrate-binding protein	COG1653	ABC-type sugar transport system, periplasmic component	G	Carbohydrate transport and metabolism	Metabolism	3	1	K10236	Bacteria	Pseudomonadota
A0A7W3IVR6	thuE	trehalose/maltose transport system substrate-binding protein	COG1653	ABC-type sugar transport system, periplasmic component	G	Carbohydrate transport and metabolism	Metabolism	1	1	K10236	Bacteria	Actinomycetota
A0A7G9SDB8	ENO, eno	enolase [EC:4.2.1.11]	COG0148	Enolase	G	Carbohydrate transport and metabolism	Metabolism	1	1	K01689	Bacteria	Pseudomonadota
A0A328AK62	CS, gltA	citrate synthase [EC:2.3.3.1]	COG0372	Citrate synthase	C	Energy production and conversion	Metabolism	2	1	K01647	Bacteria	Pseudomonadota
B8HAZ0	ATPF1G, atpG	F-type H+-transporting ATPase subunit gamma	COG0224	F0F1-type ATP synthase, gamma subunit	C	Energy production and conversion	Metabolism	3	1	K02115	Bacteria	Actinomycetota
A4FNR2	glpK, GK	glycerol kinase [EC:2.7.1.30]	COG0554	Glycerol kinase	C	Energy production and conversion	Metabolism	1	1	K00864	Bacteria	Actinomycetota
R7L6V9	GAPDH, gapA	glyceraldehyde 3-phosphate dehydrogenase [EC:1.2.1.12]	COG0057	Glyceraldehyde-3-phosphate dehydrogenase/erythrose-4-phosphate dehydrogenase	G	Carbohydrate transport and metabolism	Metabolism	1	1	K00134	Bacteria	Bacillota
A0A6A0R292	ABC.PE.S	peptide/nickel transport system substrate-binding protein	COG0747	ABC-type dipeptide transport system, periplasmic component	E	Amino acid transport and metabolism	Metabolism	1	1	K02035	Bacteria	Armatimonadota
A0A1M3NR08	livK	branched-chain amino acid transport system substrate-binding protein	COG0683	ABC-type branched-chain amino acid transport systems, periplasmic component	E	Amino acid transport and metabolism	Metabolism	1	1	K01999	Bacteria	Pseudomonadota
A0A8D6R3D0	cysK	cysteine synthase [EC:2.5.1.47]	COG0031	Cysteine synthase	E	Amino acid transport and metabolism	Metabolism	2	1	K01738	Bacteria	Unknown
G7QC04	yagS	xanthine dehydrogenase YagS FAD-binding subunit [EC:1.17.1.4]	COG1319	Aerobic-type carbon monoxide dehydrogenase, middle subunit CoxM/CutM homologs	C	Energy production and conversion	Metabolism	4	1	K11178	Bacteria	Unknown
A0A3B8MUR9	glnA, GLUL	glutamine synthetase [EC:6.3.1.2]	COG0174	Glutamine synthetase	E	Amino acid transport and metabolism	Metabolism	1	1	K01915	Bacteria	Actinomycetota
A0A0J8G042	LDH, ldh	L-lactate dehydrogenase [EC:1.1.1.27]	COG0039	Malate/lactate dehydrogenases	C	Energy production and conversion	Metabolism	1	1	K00016	Bacteria	Bacillota
B8H8I4	glgC	glucose-1-phosphate adenylyltransferase [EC:2.7.7.27]	COG0448	ADP-glucose pyrophosphorylase	G	Carbohydrate transport and metabolism	Metabolism	2	1	K00975	Bacteria	Actinomycetota
A0A5C5S9E3	exaA	alcohol dehydrogenase (cytochrome c) [EC:1.1.2.8]	COG4993	Glucose dehydrogenase	G	Carbohydrate transport and metabolism	Metabolism	1	1	K00114	Bacteria	Pseudomonadota
A0A5J5IJM8	hyaB, hybC	hydrogenase large subunit [EC:1.12.99.6]	COG0374	Ni,Fe-hydrogenase I large subunit	C	Energy production and conversion	Metabolism	1	1	K06281	Bacteria	Bacteroidota
R5N862	GAPDH, gapA	glyceraldehyde 3-phosphate dehydrogenase [EC:1.2.1.12]	COG0057	Glyceraldehyde-3-phosphate dehydrogenase/erythrose-4-phosphate dehydrogenase	G	Carbohydrate transport and metabolism	Metabolism	1	1	K00134	Bacteria	Bacillota
A0A6N6LJ66	cysK	cysteine synthase [EC:2.5.1.47]	COG0031	Cysteine synthase	E	Amino acid transport and metabolism	Metabolism	1	1	K01738	Bacteria	Pseudomonadota
A0A0T6ARF0	ATPVB, ntpB, atpB	V/A-type H+/Na+-transporting ATPase subunit B	COG1156	Archaeal/vacuolar-type H+-ATPase subunit B	C	Energy production and conversion	Metabolism	1	1	K02118	Bacteria	Armatimonadota
A0A6J4MCT5	exaA	alcohol dehydrogenase (cytochrome c) [EC:1.1.2.8]	COG4993	Glucose dehydrogenase	G	Carbohydrate transport and metabolism	Metabolism	2	1	K00114	Bacteria	Unknown
A0A0C3RLR6	GAPDH, gapA	glyceraldehyde 3-phosphate dehydrogenase [EC:1.2.1.12]	COG0057	Glyceraldehyde-3-phosphate dehydrogenase/erythrose-4-phosphate dehydrogenase	G	Carbohydrate transport and metabolism	Metabolism	1	1	K00134	Bacteria	Pseudomonadota
A0A1S8GNX3	metY	O-acetylhomoserine (thiol)-lyase [EC:2.5.1.49]	COG2873	O-acetylhomoserine sulfhydrylase	E	Amino acid transport and metabolism	Metabolism	1	1	K01740	Bacteria	Pseudomonadota
A0A2E0L8Q6	galM, GALM	aldose 1-epimerase [EC:5.1.3.3]	COG2017	Galactose mutarotase and related enzymes	G	Carbohydrate transport and metabolism	Metabolism	1	1	K01785	Bacteria	Chloroflexota
A0A501WJA1	glpV	glycerol transport system substrate-binding protein	COG1653	ABC-type sugar transport system, periplasmic component	G	Carbohydrate transport and metabolism	Metabolism	1	1	K17321	Bacteria	Pseudomonadota
U7LCV7	gabT	4-aminobutyrate aminotransferase / (S)-3-amino-2-methylpropionate transaminase / 5-aminovalerate transaminase [EC:2.6.1.19 2.6.1.22 2.6.1.48]	COG0160	4-aminobutyrate aminotransferase and related aminotransferases	E	Amino acid transport and metabolism	Metabolism	4	1	K07250	Bacteria	Actinomycetota
A0A7Y5X4B6	aglE, ggtB	alpha-glucoside transport system substrate-binding protein	COG1653	ABC-type sugar transport system, periplasmic component	G	Carbohydrate transport and metabolism	Metabolism	1	1	K10232	Bacteria	Actinomycetota
A0A4Q4CFU3	ABC.PE.S	peptide/nickel transport system substrate-binding protein	COG0747	ABC-type dipeptide transport system, periplasmic component	E	Amino acid transport and metabolism	Metabolism	3	1	K02035	Bacteria	Unknown
A0A4P7UHD0	livK	branched-chain amino acid transport system substrate-binding protein	COG0683	ABC-type branched-chain amino acid transport systems, periplasmic component	E	Amino acid transport and metabolism	Metabolism	1	1	K01999	Bacteria	Actinomycetota
A0A1U9JWC6	glpK, GK	glycerol kinase [EC:2.7.1.30]	COG0554	Glycerol kinase	C	Energy production and conversion	Metabolism	2	1	K00864	Bacteria	Unknown
A0A7Y2MEQ8	rbsB	ribose transport system substrate-binding protein	COG1879	ABC-type sugar transport system, periplasmic component	G	Carbohydrate transport and metabolism	Metabolism	1	1	K10439	Bacteria	Pseudomonadota
A0A1E7PIB5	nagB, GNPDA	glucosamine-6-phosphate deaminase [EC:3.5.99.6]	COG0363	6-phosphogluconolactonase/Glucosamine-6-phosphate isomerase/deaminase	G	Carbohydrate transport and metabolism	Metabolism	2	1	K02564	Bacteria	Actinomycetota
A0A840SMG1	rbsB	ribose transport system substrate-binding protein	COG1879	ABC-type sugar transport system, periplasmic component	G	Carbohydrate transport and metabolism	Metabolism	1	1	K10439	Bacteria	Pseudomonadota
A0A7C2F972	TPI, tpiA	triosephosphate isomerase (TIM) [EC:5.3.1.1]	COG0149	Triosephosphate isomerase	G	Carbohydrate transport and metabolism	Metabolism	1	1	K01803	Bacteria	Armatimonadota
J5KBG4	ATPF1A, atpA	F-type H+/Na+-transporting ATPase subunit alpha [EC:7.1.2.2 7.2.2.1]	COG0056	F0F1-type ATP synthase, alpha subunit	C	Energy production and conversion	Metabolism	1	1	K02111	Bacteria	Pseudomonadota
A0A257HIW0	livK	branched-chain amino acid transport system substrate-binding protein	COG0683	ABC-type branched-chain amino acid transport systems, periplasmic component	E	Amino acid transport and metabolism	Metabolism	2	1	K01999	Bacteria	Pseudomonadota
Q01S92	hyaB, hybC	hydrogenase large subunit [EC:1.12.99.6]	COG0374	Ni,Fe-hydrogenase I large subunit	C	Energy production and conversion	Metabolism	15	1	K06281	Bacteria	Unknown
A0A6N2V2J9	msmX, msmK, malK, sugC, ggtA, msiK	multiple sugar transport system ATP-binding protein	COG3839	ABC-type sugar transport systems, ATPase components	G	Carbohydrate transport and metabolism	Metabolism	1	1	K10112	Bacteria	Bacillota
A0A2W7I4C4	coxL, cutL	aerobic carbon-monoxide dehydrogenase large subunit [EC:1.2.5.3]	COG1529	Aerobic-type carbon monoxide dehydrogenase, large subunit CoxL/CutL homologs	C	Energy production and conversion	Metabolism	1	1	K03520	Bacteria	Pseudomonadota
A0A1U7CYY1	E3.5.1.49	formamidase [EC:3.5.1.49]	COG2421	Predicted acetamidase/formamidase	C	Energy production and conversion	Metabolism	1	1	K01455	Bacteria	Planctomycetota
A0A1Q4BQS7	ALDH	aldehyde dehydrogenase (NAD+) [EC:1.2.1.3]	COG1012	NAD-dependent aldehyde dehydrogenases	C	Energy production and conversion	Metabolism	1	1	K00128	Bacteria	Pseudomonadota
A0A7Y5XXE8	xylF	D-xylose transport system substrate-binding protein	COG4213	ABC-type xylose transport system, periplasmic component	G	Carbohydrate transport and metabolism	Metabolism	2	1	K10543	Bacteria	Unknown
A0A7Y3LC32	ENO, eno	enolase [EC:4.2.1.11]	COG0148	Enolase	G	Carbohydrate transport and metabolism	Metabolism	1	1	K01689	Bacteria	Actinomycetota
A0A2E4RNK0	glcE	glycolate oxidase FAD binding subunit	COG0277	FAD/FMN-containing dehydrogenases	C	Energy production and conversion	Metabolism	1	1	K11472	Bacteria	Actinomycetota
A0A1H6MXE8	aas	acyl-[acyl-carrier-protein]-phospholipid O-acyltransferase / long-chain-fatty-acid--[acyl-carrier-protein] ligase [EC:2.3.1.40 6.2.1.20]	COG0204	1-acyl-sn-glycerol-3-phosphate acyltransferase	I	Lipid transport and metabolism	Metabolism	1	1	K05939	Bacteria	Pseudomonadota
A0A7C2PW89	GAPDH, gapA	glyceraldehyde 3-phosphate dehydrogenase [EC:1.2.1.12]	COG0057	Glyceraldehyde-3-phosphate dehydrogenase/erythrose-4-phosphate dehydrogenase	G	Carbohydrate transport and metabolism	Metabolism	1	1	K00134	Bacteria	Planctomycetota
A0A6I7P2P6	rbsK, RBKS	ribokinase [EC:2.7.1.15]	COG0524	Sugar kinases, ribokinase family	G	Carbohydrate transport and metabolism	Metabolism	1	1	K00852	Bacteria	Pseudomonadota
A0A4Q4ZAJ3	xylF	D-xylose transport system substrate-binding protein	COG4213	ABC-type xylose transport system, periplasmic component	G	Carbohydrate transport and metabolism	Metabolism	1	1	K10543	Bacteria	Actinomycetota
A0A127F0H6	livK	branched-chain amino acid transport system substrate-binding protein	COG0683	ABC-type branched-chain amino acid transport systems, periplasmic component	E	Amino acid transport and metabolism	Metabolism	1	1	K01999	Bacteria	Pseudomonadota
A0A5C5TCQ5	glpV	glycerol transport system substrate-binding protein	COG1653	ABC-type sugar transport system, periplasmic component	G	Carbohydrate transport and metabolism	Metabolism	1	1	K17321	Bacteria	Pseudomonadota
A0A349K922	exaA	alcohol dehydrogenase (cytochrome c) [EC:1.1.2.8]	COG4993	Glucose dehydrogenase	G	Carbohydrate transport and metabolism	Metabolism	2	1	K00114	Bacteria	Unknown
A0A2D5Z8T9	ATPF1B, atpD	F-type H+/Na+-transporting ATPase subunit beta [EC:7.1.2.2 7.2.2.1]	COG0055	F0F1-type ATP synthase, beta subunit	C	Energy production and conversion	Metabolism	8	1	K02112	Bacteria	Unknown
A0A847HDE5	PGD, gnd, gntZ	6-phosphogluconate dehydrogenase [EC:1.1.1.44 1.1.1.343]	COG0362	6-phosphogluconate dehydrogenase	G	Carbohydrate transport and metabolism	Metabolism	1	1	K00033	Bacteria	Actinomycetota
A0A3C1L2D6	xylF	D-xylose transport system substrate-binding protein	COG4213	ABC-type xylose transport system, periplasmic component	G	Carbohydrate transport and metabolism	Metabolism	1	1	K10543	Bacteria	Actinomycetota
A7IF92	livK	branched-chain amino acid transport system substrate-binding protein	COG0683	ABC-type branched-chain amino acid transport systems, periplasmic component	E	Amino acid transport and metabolism	Metabolism	6	1	K01999	Bacteria	Pseudomonadota
A0A143PSW7	coxL, cutL	aerobic carbon-monoxide dehydrogenase large subunit [EC:1.2.5.3]	COG1529	Aerobic-type carbon monoxide dehydrogenase, large subunit CoxL/CutL homologs	C	Energy production and conversion	Metabolism	7	1	K03520	Bacteria	Acidobacteriota
D2R2T9	ACO, acnA	aconitate hydratase [EC:4.2.1.3]	COG1048	Aconitase A	C	Energy production and conversion	Metabolism	1	1	K01681	Bacteria	Planctomycetota
A0A1Q4BV29	livK	branched-chain amino acid transport system substrate-binding protein	COG0683	ABC-type branched-chain amino acid transport systems, periplasmic component	E	Amino acid transport and metabolism	Metabolism	1	1	K01999	Bacteria	Pseudomonadota
A0A098QZU4	PK, pyk	pyruvate kinase [EC:2.7.1.40]	COG0469	Pyruvate kinase	G	Carbohydrate transport and metabolism	Metabolism	1	1	K00873	Bacteria	Spirochaetota
A0A6B3PHC1	GAPDH, gapA	glyceraldehyde 3-phosphate dehydrogenase [EC:1.2.1.12]	COG0057	Glyceraldehyde-3-phosphate dehydrogenase/erythrose-4-phosphate dehydrogenase	G	Carbohydrate transport and metabolism	Metabolism	3	1	K00134	Bacteria	Unknown
A0A5C5WGU2	E3.3.1.1, ahcY	adenosylhomocysteinase [EC:3.3.1.1]	COG0499	S-adenosylhomocysteine hydrolase	H	Coenzyme transport and metabolism	Metabolism	1	1	K01251	Bacteria	Planctomycetota
A0A849IW61	glnA, GLUL	glutamine synthetase [EC:6.3.1.2]	COG0174	Glutamine synthetase	E	Amino acid transport and metabolism	Metabolism	15	1	K01915	Bacteria	Unknown
Q838I4	SOD2	superoxide dismutase, Fe-Mn family [EC:1.15.1.1]	COG0605	Superoxide dismutase	P	Inorganic ion transport and metabolism	Metabolism	1	1	K04564	Bacteria	Bacillota
B8HAZ1	ATPF1A, atpA	F-type H+/Na+-transporting ATPase subunit alpha [EC:7.1.2.2 7.2.2.1]	COG0056	F0F1-type ATP synthase, alpha subunit	C	Energy production and conversion	Metabolism	2	1	K02111	Bacteria	Actinomycetota
A0A651EWH9	GAPDH, gapA	glyceraldehyde 3-phosphate dehydrogenase [EC:1.2.1.12]	COG0057	Glyceraldehyde-3-phosphate dehydrogenase/erythrose-4-phosphate dehydrogenase	G	Carbohydrate transport and metabolism	Metabolism	22	2	K00134;K00927	Bacteria	Unknown
A0A1J0GK22	ugpB	sn-glycerol 3-phosphate transport system substrate-binding protein	COG1653	ABC-type sugar transport system, periplasmic component	G	Carbohydrate transport and metabolism	Metabolism	3	1	K05813	Bacteria	Bacillota
A0A1M4ZLS9	E2.2.1.1, tktA, tktB	transketolase [EC:2.2.1.1]	COG0021	Transketolase	G	Carbohydrate transport and metabolism	Metabolism	3	1	K00615	Bacteria	Bacteroidota
Q6XZA4	SOD2	superoxide dismutase, Fe-Mn family [EC:1.15.1.1]	COG0605	Superoxide dismutase	P	Inorganic ion transport and metabolism	Metabolism	1	1	K04564	Bacteria	Bacillota
A0A523S7U6	E2.2.1.2, talA, talB	transaldolase [EC:2.2.1.2]	COG0176	Transaldolase	G	Carbohydrate transport and metabolism	Metabolism	2	1	K00616	Bacteria	Chloroflexota
A0A3D3TTC7	AROA2, aroA	3-deoxy-7-phosphoheptulonate synthase [EC:2.5.1.54]	COG2876	3-deoxy-D-arabino-heptulosonate 7-phosphate (DAHP) synthase	E	Amino acid transport and metabolism	Metabolism	7	2	K03856;K13853	Bacteria	Unknown
A0A3D6CPH5	xylF	D-xylose transport system substrate-binding protein	COG4213	ABC-type xylose transport system, periplasmic component	G	Carbohydrate transport and metabolism	Metabolism	11	1	K10543	Bacteria	Pseudomonadota
A0A0I9S4J7	FBA, fbaA	fructose-bisphosphate aldolase, class II [EC:4.1.2.13]	COG0191	Fructose/tagatose bisphosphate aldolase	G	Carbohydrate transport and metabolism	Metabolism	6	1	K01624	Bacteria	Unknown
A0A351K0R9	hisD	histidinol dehydrogenase [EC:1.1.1.23]	COG0141	Histidinol dehydrogenase	E	Amino acid transport and metabolism	Metabolism	1	1	K00013	Bacteria	Chloroflexota
A0A6M8HVR5	rhaS	rhamnose transport system substrate-binding protein	COG1879	ABC-type sugar transport system, periplasmic component	G	Carbohydrate transport and metabolism	Metabolism	3	1	K10559	Bacteria	Pseudomonadota
A0A7G5EMX1	aldB	aldehyde dehydrogenase [EC:1.2.1.-]	COG1012	NAD-dependent aldehyde dehydrogenases	C	Energy production and conversion	Metabolism	3	1	K00138	Bacteria	Pseudomonadota
A0A3C1R143	chlI, bchI	magnesium chelatase subunit I [EC:6.6.1.1]	COG1239	Mg-chelatase subunit ChlI	H	Coenzyme transport and metabolism	Metabolism	1	1	K03405	Bacteria	Planctomycetota
A0A2U1WMJ1	livK	branched-chain amino acid transport system substrate-binding protein	COG0683	ABC-type branched-chain amino acid transport systems, periplasmic component	E	Amino acid transport and metabolism	Metabolism	3	1	K01999	Bacteria	Pseudomonadota
A0A2E8DGN6	E4.1.3.1, aceA	isocitrate lyase [EC:4.1.3.1]	COG2224	Isocitrate lyase	C	Energy production and conversion	Metabolism	3	1	K01637	Bacteria	Actinomycetota
A0A7Y2MDV7	rbsB	ribose transport system substrate-binding protein	COG1879	ABC-type sugar transport system, periplasmic component	G	Carbohydrate transport and metabolism	Metabolism	1	1	K10439	Bacteria	Pseudomonadota
A0A1Q4BYX4	E2.3.1.8, pta	phosphate acetyltransferase [EC:2.3.1.8]	COG0280	Phosphotransacetylase	C	Energy production and conversion	Metabolism	2	1	K00625	Bacteria	Unknown
A0A840SMN6	rbsB	ribose transport system substrate-binding protein	COG1879	ABC-type sugar transport system, periplasmic component	G	Carbohydrate transport and metabolism	Metabolism	1	1	K10439	Bacteria	Pseudomonadota
A0A3A4QHN0	livK	branched-chain amino acid transport system substrate-binding protein	COG0683	ABC-type branched-chain amino acid transport systems, periplasmic component	E	Amino acid transport and metabolism	Metabolism	1	1	K01999	Bacteria	Chloroflexota
A0A1J9W940	E3.1.3.1, phoA, phoB	alkaline phosphatase [EC:3.1.3.1]	COG1785	Alkaline phosphatase	P	Inorganic ion transport and metabolism	Metabolism	6	1	K01077	Bacteria	Bacillota
A0A2S6N2T9	gnl, RGN	gluconolactonase [EC:3.1.1.17]	COG3386	Gluconolactonase	G	Carbohydrate transport and metabolism	Metabolism	1	1	K01053	Bacteria	Pseudomonadota
A0A3C0T199	cysK	cysteine synthase [EC:2.5.1.47]	COG0031	Cysteine synthase	E	Amino acid transport and metabolism	Metabolism	1	1	K01738	Bacteria	Spirochaetota
A0A7Y1UMS1	xylF	D-xylose transport system substrate-binding protein	COG4213	ABC-type xylose transport system, periplasmic component	G	Carbohydrate transport and metabolism	Metabolism	2	1	K10543	Bacteria	Actinomycetota
A0A7W0K222	glpK, GK	glycerol kinase [EC:2.7.1.30]	COG0554	Glycerol kinase	C	Energy production and conversion	Metabolism	1	1	K00864	Bacteria	Actinomycetota
A0A1H8YYG4	msmX, msmK, malK, sugC, ggtA, msiK	multiple sugar transport system ATP-binding protein	COG3839	ABC-type sugar transport systems, ATPase components	G	Carbohydrate transport and metabolism	Metabolism	3	1	K10112	Bacteria	Actinomycetota
A0A521VY51	livK	branched-chain amino acid transport system substrate-binding protein	COG0683	ABC-type branched-chain amino acid transport systems, periplasmic component	E	Amino acid transport and metabolism	Metabolism	3	1	K01999	Bacteria	Pseudomonadota
A0A845TKX8	exaA	alcohol dehydrogenase (cytochrome c) [EC:1.1.2.8]	COG4993	Glucose dehydrogenase	G	Carbohydrate transport and metabolism	Metabolism	1	1	K00114	Bacteria	Pseudomonadota
A0A3R6NC43	E4.1.1.49, pckA	phosphoenolpyruvate carboxykinase (ATP) [EC:4.1.1.49]	COG1866	Phosphoenolpyruvate carboxykinase (ATP)	C	Energy production and conversion	Metabolism	5	1	K01610	Bacteria	Bacillota
A0A2D6YVJ4	GAPDH, gapA	glyceraldehyde 3-phosphate dehydrogenase [EC:1.2.1.12]	COG0057	Glyceraldehyde-3-phosphate dehydrogenase/erythrose-4-phosphate dehydrogenase	G	Carbohydrate transport and metabolism	Metabolism	1	1	K00134	Bacteria	Planctomycetota
A0A1C6KUN1	E4.1.1.49, pckA	phosphoenolpyruvate carboxykinase (ATP) [EC:4.1.1.49]	COG1866	Phosphoenolpyruvate carboxykinase (ATP)	C	Energy production and conversion	Metabolism	7	1	K01610	Bacteria	Bacillota
P00362	GAPDH, gapA	glyceraldehyde 3-phosphate dehydrogenase [EC:1.2.1.12]	COG0057	Glyceraldehyde-3-phosphate dehydrogenase/erythrose-4-phosphate dehydrogenase	G	Carbohydrate transport and metabolism	Metabolism	1	1	K00134	Bacteria	Bacillota
A0A0S7BKB2	glpK, GK	glycerol kinase [EC:2.7.1.30]	COG0554	Glycerol kinase	C	Energy production and conversion	Metabolism	5	1	K00864	Bacteria	Unknown
A0A4Q5YL94	sucD	succinyl-CoA synthetase alpha subunit [EC:6.2.1.5]	COG0074	Succinyl-CoA synthetase, alpha subunit	C	Energy production and conversion	Metabolism	1	1	K01902	Bacteria	Bacteroidota
A0A7T0PE93	pstS	phosphate transport system substrate-binding protein	COG0226	ABC-type phosphate transport system, periplasmic component	P	Inorganic ion transport and metabolism	Metabolism	2	1	K02040	Bacteria	Actinomycetota
Q9KAI8	ACO, acnA	aconitate hydratase [EC:4.2.1.3]	COG1048	Aconitase A	C	Energy production and conversion	Metabolism	1	1	K01681	Bacteria	Bacillota
A0A127F3Y5	exaA	alcohol dehydrogenase (cytochrome c) [EC:1.1.2.8]	COG4993	Glucose dehydrogenase	G	Carbohydrate transport and metabolism	Metabolism	2	1	K00114	Bacteria	Unknown
A0A6N6LJ66	cysK	cysteine synthase [EC:2.5.1.47]	COG0031	Cysteine synthase	E	Amino acid transport and metabolism	Metabolism	1	1	K01738	Bacteria	Pseudomonadota
A0A7H0G2Z0	ENO, eno	enolase [EC:4.2.1.11]	COG0148	Enolase	G	Carbohydrate transport and metabolism	Metabolism	1	1	K01689	Bacteria	Pseudomonadota
A0A2E1YZ96	betB, gbsA	betaine-aldehyde dehydrogenase [EC:1.2.1.8]	COG1012	NAD-dependent aldehyde dehydrogenases	C	Energy production and conversion	Metabolism	1	1	K00130	Bacteria	Pseudomonadota
A0A1S8GNX3	metY	O-acetylhomoserine (thiol)-lyase [EC:2.5.1.49]	COG2873	O-acetylhomoserine sulfhydrylase	E	Amino acid transport and metabolism	Metabolism	1	1	K01740	Bacteria	Pseudomonadota
A0A2E0L8Q6	galM, GALM	aldose 1-epimerase [EC:5.1.3.3]	COG2017	Galactose mutarotase and related enzymes	G	Carbohydrate transport and metabolism	Metabolism	1	1	K01785	Bacteria	Chloroflexota
A0A840SMG1	rbsB	ribose transport system substrate-binding protein	COG1879	ABC-type sugar transport system, periplasmic component	G	Carbohydrate transport and metabolism	Metabolism	1	1	K10439	Bacteria	Pseudomonadota
A0A4P7IHJ1	BCKDHB, bkdA2	2-oxoisovalerate dehydrogenase E1 component beta subunit [EC:1.2.4.4]	COG0022	Pyruvate/2-oxoglutarate dehydrogenase complex, dehydrogenase (E1) component, eukaryotic type, beta subunit	C	Energy production and conversion	Metabolism	1	1	K00167	Bacteria	Actinomycetota
A0A6N2V2J9	msmX, msmK, malK, sugC, ggtA, msiK	multiple sugar transport system ATP-binding protein	COG3839	ABC-type sugar transport systems, ATPase components	G	Carbohydrate transport and metabolism	Metabolism	1	1	K10112	Bacteria	Bacillota
A0A1U7CYY1	E3.5.1.49	formamidase [EC:3.5.1.49]	COG2421	Predicted acetamidase/formamidase	C	Energy production and conversion	Metabolism	1	1	K01455	Bacteria	Planctomycetota
A0A7V5YU27	hemB, ALAD	porphobilinogen synthase [EC:4.2.1.24]	COG0113	Delta-aminolevulinic acid dehydratase	H	Coenzyme transport and metabolism	Metabolism	2	1	K01698	Bacteria	Acidobacteriota
A0A7Y3LC32	ENO, eno	enolase [EC:4.2.1.11]	COG0148	Enolase	G	Carbohydrate transport and metabolism	Metabolism	1	1	K01689	Bacteria	Actinomycetota
A0A1G9PIV9	SOD2	superoxide dismutase, Fe-Mn family [EC:1.15.1.1]	COG0605	Superoxide dismutase	P	Inorganic ion transport and metabolism	Metabolism	1	1	K04564	Bacteria	Actinomycetota
A0A127F0H6	livK	branched-chain amino acid transport system substrate-binding protein	COG0683	ABC-type branched-chain amino acid transport systems, periplasmic component	E	Amino acid transport and metabolism	Metabolism	1	1	K01999	Bacteria	Pseudomonadota
A0A3C1L2D6	xylF	D-xylose transport system substrate-binding protein	COG4213	ABC-type xylose transport system, periplasmic component	G	Carbohydrate transport and metabolism	Metabolism	1	1	K10543	Bacteria	Actinomycetota
D2R2T9	ACO, acnA	aconitate hydratase [EC:4.2.1.3]	COG1048	Aconitase A	C	Energy production and conversion	Metabolism	1	1	K01681	Bacteria	Planctomycetota
C2G4K6	GAPDH, gapA	glyceraldehyde 3-phosphate dehydrogenase [EC:1.2.1.12]	COG0057	Glyceraldehyde-3-phosphate dehydrogenase/erythrose-4-phosphate dehydrogenase	G	Carbohydrate transport and metabolism	Metabolism	1	1	K00134	Bacteria	Bacteroidota
A0A1Q4BV29	livK	branched-chain amino acid transport system substrate-binding protein	COG0683	ABC-type branched-chain amino acid transport systems, periplasmic component	E	Amino acid transport and metabolism	Metabolism	1	1	K01999	Bacteria	Pseudomonadota
A0A098QZU4	PK, pyk	pyruvate kinase [EC:2.7.1.40]	COG0469	Pyruvate kinase	G	Carbohydrate transport and metabolism	Metabolism	1	1	K00873	Bacteria	Spirochaetota
A0A7X7XZW4	E2.2.1.1, tktA, tktB	transketolase [EC:2.2.1.1]	COG0021	Transketolase	G	Carbohydrate transport and metabolism	Metabolism	1	1	K00615	Bacteria	Bacillota
A0A849IW61	glnA, GLUL	glutamine synthetase [EC:6.3.1.2]	COG0174	Glutamine synthetase	E	Amino acid transport and metabolism	Metabolism	15	1	K01915	Bacteria	Unknown
A0A2M9PF27	ABC.SP.S	putative spermidine/putrescine transport system substrate-binding protein	COG0687	Spermidine/putrescine-binding periplasmic protein	E	Amino acid transport and metabolism	Metabolism	6	1	K02055	Bacteria	Pseudomonadota
A0A5C5T5M7	livK	branched-chain amino acid transport system substrate-binding protein	COG0683	ABC-type branched-chain amino acid transport systems, periplasmic component	E	Amino acid transport and metabolism	Metabolism	1	1	K01999	Bacteria	Pseudomonadota
A0A1C6FMN8	por, nifJ	pyruvate-ferredoxin/flavodoxin oxidoreductase [EC:1.2.7.1 1.2.7.-]	COG0674	Pyruvate:ferredoxin oxidoreductase and related 2-oxoacid:ferredoxin oxidoreductases, alpha subunit	C	Energy production and conversion	Metabolism	13	1	K03737	Bacteria	Bacillota
A0A0P0P3I7	coxB, ctaC	cytochrome c oxidase subunit II [EC:7.1.1.9]	COG1622	Heme/copper-type cytochrome/quinol oxidases, subunit 2	C	Energy production and conversion	Metabolism	1	1	K02275	Bacteria	Pseudomonadota
A0A2E8AXA7	GAPDH, gapA	glyceraldehyde 3-phosphate dehydrogenase [EC:1.2.1.12]	COG0057	Glyceraldehyde-3-phosphate dehydrogenase/erythrose-4-phosphate dehydrogenase	G	Carbohydrate transport and metabolism	Metabolism	1	1	K00134	Bacteria	Planctomycetota
A0A7G9RC83	DLAT, aceF, pdhC	pyruvate dehydrogenase E2 component (dihydrolipoamide acetyltransferase) [EC:2.3.1.12]	COG0508	Pyruvate/2-oxoglutarate dehydrogenase complex, dihydrolipoamide acyltransferase (E2) component, and related enzymes	C	Energy production and conversion	Metabolism	2	1	K00627	Bacteria	Actinomycetota
I6ATP8	E3.5.1.49	formamidase [EC:3.5.1.49]	COG2421	Predicted acetamidase/formamidase	C	Energy production and conversion	Metabolism	10	1	K01455	Bacteria	Unknown
A0A2Z3H3N7	glnA, GLUL	glutamine synthetase [EC:6.3.1.2]	COG0174	Glutamine synthetase	E	Amino acid transport and metabolism	Metabolism	51	1	K01915	Bacteria	Unknown
A0A143PKJ6	E4.3.1.17, sdaA, sdaB, tdcG	L-serine dehydratase [EC:4.3.1.17]	COG1760	L-serine deaminase	E	Amino acid transport and metabolism	Metabolism	6	1	K01752	Bacteria	Unknown
A0A6A7Y1M8	pstS	phosphate transport system substrate-binding protein	COG0226	ABC-type phosphate transport system, periplasmic component	P	Inorganic ion transport and metabolism	Metabolism	8	1	K02040	Bacteria	Pseudomonadota
A0A6B0XKI8	glnA, GLUL	glutamine synthetase [EC:6.3.1.2]	COG0174	Glutamine synthetase	E	Amino acid transport and metabolism	Metabolism	15	1	K01915	Bacteria	Unknown
M3HZ47	aas	acyl-[acyl-carrier-protein]-phospholipid O-acyltransferase / long-chain-fatty-acid--[acyl-carrier-protein] ligase [EC:2.3.1.40 6.2.1.20]	COG0204	1-acyl-sn-glycerol-3-phosphate acyltransferase	I	Lipid transport and metabolism	Metabolism	5	1	K05939	Bacteria	Pseudomonadota
V4NXG8	gnl, RGN	gluconolactonase [EC:3.1.1.17]	COG3386	Gluconolactonase	G	Carbohydrate transport and metabolism	Metabolism	21	1	K01053	Bacteria	Unknown
A0A6A7Y734	rhaS	rhamnose transport system substrate-binding protein	COG1879	ABC-type sugar transport system, periplasmic component	G	Carbohydrate transport and metabolism	Metabolism	3	1	K10559	Bacteria	Pseudomonadota
A0A317HRS8	hppA	K(+)-stimulated pyrophosphate-energized sodium pump	COG3808	Inorganic pyrophosphatase	C	Energy production and conversion	Metabolism	5	1	K15987	Bacteria	Unknown
A0A410DMH5	SOD2	superoxide dismutase, Fe-Mn family [EC:1.15.1.1]	COG0605	Superoxide dismutase	P	Inorganic ion transport and metabolism	Metabolism	22	1	K04564	Bacteria	Unknown
A0A357F443	E3.3.1.1, ahcY	adenosylhomocysteinase [EC:3.3.1.1]	COG0499	S-adenosylhomocysteine hydrolase	H	Coenzyme transport and metabolism	Metabolism	31	1	K01251	Bacteria	Unknown
A0A1H4UFN4	rbsB	ribose transport system substrate-binding protein	COG1879	ABC-type sugar transport system, periplasmic component	G	Carbohydrate transport and metabolism	Metabolism	6	1	K10439	Bacteria	Unknown
A0A2S9Q4S3	K17213	inositol transport system substrate-binding protein	COG1879	ABC-type sugar transport system, periplasmic component	G	Carbohydrate transport and metabolism	Metabolism	4	1	K17213	Bacteria	Pseudomonadota
A0A521KXA9	livK	branched-chain amino acid transport system substrate-binding protein	COG0683	ABC-type branched-chain amino acid transport systems, periplasmic component	E	Amino acid transport and metabolism	Metabolism	3	1	K01999	Bacteria	Pseudomonadota
A0A7W3P5E1	ald	alanine dehydrogenase [EC:1.4.1.1]	COG0686	Alanine dehydrogenase	E	Amino acid transport and metabolism	Metabolism	2	1	K00259	Bacteria	Actinomycetota
A0A7C5AWV0	glnA, GLUL	glutamine synthetase [EC:6.3.1.2]	COG0174	Glutamine synthetase	E	Amino acid transport and metabolism	Metabolism	15	1	K01915	Bacteria	Unknown
A0A7Y2APW5	hyaB, hybC	hydrogenase large subunit [EC:1.12.99.6]	COG0374	Ni,Fe-hydrogenase I large subunit	C	Energy production and conversion	Metabolism	15	1	K06281	Bacteria	Unknown
A0A1Z3UAG9	phoD	alkaline phosphatase D [EC:3.1.3.1]	COG3540	Phosphodiesterase/alkaline phosphatase D	P	Inorganic ion transport and metabolism	Metabolism	2	1	K01113	Bacteria	Pseudomonadota
A0A7Y2QC72	coxM, cutM	aerobic carbon-monoxide dehydrogenase medium subunit [EC:1.2.5.3]	COG1319	Aerobic-type carbon monoxide dehydrogenase, middle subunit CoxM/CutM homologs	C	Energy production and conversion	Metabolism	2	1	K03519	Bacteria	Pseudomonadota
A0A512NA24	ABC.PE.S	peptide/nickel transport system substrate-binding protein	COG0747	ABC-type dipeptide transport system, periplasmic component	E	Amino acid transport and metabolism	Metabolism	1	1	K02035	Bacteria	Pseudomonadota
A0A1G6N936	glpK, GK	glycerol kinase [EC:2.7.1.30]	COG0554	Glycerol kinase	C	Energy production and conversion	Metabolism	2	1	K00864	Bacteria	Unknown
A0A6B0XL61	coxL, cutL	aerobic carbon-monoxide dehydrogenase large subunit [EC:1.2.5.3]	COG1529	Aerobic-type carbon monoxide dehydrogenase, large subunit CoxL/CutL homologs	C	Energy production and conversion	Metabolism	17	1	K03520	Bacteria	Unknown
A0A8A4TUP6	DLAT, aceF, pdhC	pyruvate dehydrogenase E2 component (dihydrolipoamide acetyltransferase) [EC:2.3.1.12]	COG0508	Pyruvate/2-oxoglutarate dehydrogenase complex, dihydrolipoamide acyltransferase (E2) component, and related enzymes	C	Energy production and conversion	Metabolism	1	1	K00627	Bacteria	Acidobacteriota
A0A7Y2IPE0	OTC, argF, argI	ornithine carbamoyltransferase [EC:2.1.3.3]	COG0078	Ornithine carbamoyltransferase	E	Amino acid transport and metabolism	Metabolism	1	1	K00611	Bacteria	Actinomycetota
A0A840SHJ4	dppA	dipeptide transport system substrate-binding protein	COG0747	ABC-type dipeptide transport system, periplasmic component	E	Amino acid transport and metabolism	Metabolism	1	1	K12368	Bacteria	Pseudomonadota
A0A8J7QL72	GAPDH, gapA	glyceraldehyde 3-phosphate dehydrogenase [EC:1.2.1.12]	COG0057	Glyceraldehyde-3-phosphate dehydrogenase/erythrose-4-phosphate dehydrogenase	G	Carbohydrate transport and metabolism	Metabolism	1	1	K00134	Bacteria	Acidobacteriota
A0A379P440	livM	branched-chain amino acid transport system permease protein	COG0559	Branched-chain amino acid ABC-type transport system, permease components	E	Amino acid transport and metabolism	Metabolism	1	1	K01998	Bacteria	Pseudomonadota
A0A147HS49	rbsB	ribose transport system substrate-binding protein	COG1879	ABC-type sugar transport system, periplasmic component	G	Carbohydrate transport and metabolism	Metabolism	1	1	K10439	Bacteria	Pseudomonadota
A0A840SSJ5	glpV	glycerol transport system substrate-binding protein	COG1653	ABC-type sugar transport system, periplasmic component	G	Carbohydrate transport and metabolism	Metabolism	9	1	K17321	Bacteria	Pseudomonadota
A0A371IIY5	PGK, pgk	phosphoglycerate kinase [EC:2.7.2.3]	COG0126	3-phosphoglycerate kinase	G	Carbohydrate transport and metabolism	Metabolism	2	1	K00927	Bacteria	Bacillota
A0A3D6CPH5	xylF	D-xylose transport system substrate-binding protein	COG4213	ABC-type xylose transport system, periplasmic component	G	Carbohydrate transport and metabolism	Metabolism	11	1	K10543	Bacteria	Pseudomonadota
A0A0F7GDV9	glnA, GLUL	glutamine synthetase [EC:6.3.1.2]	COG0174	Glutamine synthetase	E	Amino acid transport and metabolism	Metabolism	7	1	K01915	Bacteria	Unknown
A0A7G5Z8R7	ribBA	3,4-dihydroxy 2-butanone 4-phosphate synthase / GTP cyclohydrolase II [EC:4.1.99.12 3.5.4.25]	COG0108	3,4-dihydroxy-2-butanone 4-phosphate synthase	H	Coenzyme transport and metabolism	Metabolism	2	1	K14652	Bacteria	Pseudomonadota
A0JWQ6	E2.2.1.2, talA, talB	transaldolase [EC:2.2.1.2]	COG0176	Transaldolase	G	Carbohydrate transport and metabolism	Metabolism	1	1	K00616	Bacteria	Actinomycetota
A0A351K0R9	hisD	histidinol dehydrogenase [EC:1.1.1.23]	COG0141	Histidinol dehydrogenase	E	Amino acid transport and metabolism	Metabolism	1	1	K00013	Bacteria	Chloroflexota
A0A317FGR1	livK	branched-chain amino acid transport system substrate-binding protein	COG0683	ABC-type branched-chain amino acid transport systems, periplasmic component	E	Amino acid transport and metabolism	Metabolism	2	1	K01999	Bacteria	Pseudomonadota
A0A847NYJ0	ALDO	fructose-bisphosphate aldolase, class I [EC:4.1.2.13]	COG3588	Fructose-1,6-bisphosphate aldolase	G	Carbohydrate transport and metabolism	Metabolism	4	1	K01623	Bacteria	Unknown
A0A6M8HVR5	rhaS	rhamnose transport system substrate-binding protein	COG1879	ABC-type sugar transport system, periplasmic component	G	Carbohydrate transport and metabolism	Metabolism	3	1	K10559	Bacteria	Pseudomonadota
A0A7W5JXQ5	livK	branched-chain amino acid transport system substrate-binding protein	COG0683	ABC-type branched-chain amino acid transport systems, periplasmic component	E	Amino acid transport and metabolism	Metabolism	1	1	K01999	Bacteria	Actinomycetota
A0A7W5JWJ6	frcA	fructose transport system ATP-binding protein	COG1129	ABC-type sugar transport system, ATPase component	G	Carbohydrate transport and metabolism	Metabolism	3	1	K10554	Bacteria	Actinomycetota
A0A2E1AJ41	E2.7.1.4, scrK	fructokinase [EC:2.7.1.4]	COG0524	Sugar kinases, ribokinase family	G	Carbohydrate transport and metabolism	Metabolism	1	1	K00847	Bacteria	Chloroflexota
A0A7X7GY79	ATPF1B, atpD	F-type H+/Na+-transporting ATPase subunit beta [EC:7.1.2.2 7.2.2.1]	COG0055	F0F1-type ATP synthase, beta subunit	C	Energy production and conversion	Metabolism	2	1	K02112	Bacteria	Chloroflexota
A0A3A9JBT5	ABC.PE.S	peptide/nickel transport system substrate-binding protein	COG0747	ABC-type dipeptide transport system, periplasmic component	E	Amino acid transport and metabolism	Metabolism	1	1	K02035	Bacteria	Pseudomonadota
A0A7V9R5G4	msmX, msmK, malK, sugC, ggtA, msiK	multiple sugar transport system ATP-binding protein	COG3839	ABC-type sugar transport systems, ATPase components	G	Carbohydrate transport and metabolism	Metabolism	2	1	K10112	Bacteria	Unknown
A0A2W5SP49	GAPDH, gapA	glyceraldehyde 3-phosphate dehydrogenase [EC:1.2.1.12]	COG0057	Glyceraldehyde-3-phosphate dehydrogenase/erythrose-4-phosphate dehydrogenase	G	Carbohydrate transport and metabolism	Metabolism	5	1	K00134	Bacteria	Unknown
A0A2U1WMJ1	livK	branched-chain amino acid transport system substrate-binding protein	COG0683	ABC-type branched-chain amino acid transport systems, periplasmic component	E	Amino acid transport and metabolism	Metabolism	3	1	K01999	Bacteria	Pseudomonadota
A0A1I1MXP0	aglE, ggtB	alpha-glucoside transport system substrate-binding protein	COG1653	ABC-type sugar transport system, periplasmic component	G	Carbohydrate transport and metabolism	Metabolism	1	1	K10232	Bacteria	Actinomycetota
P41554	E4.1.3.1, aceA	isocitrate lyase [EC:4.1.3.1]	COG2224	Isocitrate lyase	C	Energy production and conversion	Metabolism	1	1	K01637	Bacteria	Actinomycetota
A0A1D2U9V6	glpV	glycerol transport system substrate-binding protein	COG1653	ABC-type sugar transport system, periplasmic component	G	Carbohydrate transport and metabolism	Metabolism	5	1	K17321	Bacteria	Pseudomonadota
A0A7Y2MDV7	rbsB	ribose transport system substrate-binding protein	COG1879	ABC-type sugar transport system, periplasmic component	G	Carbohydrate transport and metabolism	Metabolism	2	1	K10439	Bacteria	Pseudomonadota
A0A1Q4BYX4	E2.3.1.8, pta	phosphate acetyltransferase [EC:2.3.1.8]	COG0280	Phosphotransacetylase	C	Energy production and conversion	Metabolism	2	1	K00625	Bacteria	Unknown
A0A840SMN6	rbsB	ribose transport system substrate-binding protein	COG1879	ABC-type sugar transport system, periplasmic component	G	Carbohydrate transport and metabolism	Metabolism	1	1	K10439	Bacteria	Pseudomonadota
A0A7C2I5G7	nuoD	NADH-quinone oxidoreductase subunit D [EC:7.1.1.2]	COG0649	NADH:ubiquinone oxidoreductase 49 kD subunit 7	C	Energy production and conversion	Metabolism	1	1	K00333	Bacteria	Methylomirabilota
A0A3B8V7X1	nadC, QPRT	nicotinate-nucleotide pyrophosphorylase (carboxylating) [EC:2.4.2.19]	COG0157	Nicotinate-nucleotide pyrophosphorylase	H	Coenzyme transport and metabolism	Metabolism	1	1	K00767	Bacteria	Planctomycetota
A0A3A4QHN0	livK	branched-chain amino acid transport system substrate-binding protein	COG0683	ABC-type branched-chain amino acid transport systems, periplasmic component	E	Amino acid transport and metabolism	Metabolism	1	1	K01999	Bacteria	Chloroflexota
A0A6L7ML12	glnA, GLUL	glutamine synthetase [EC:6.3.1.2]	COG0174	Glutamine synthetase	E	Amino acid transport and metabolism	Metabolism	5	1	K01915	Bacteria	Unknown
A0A7X0S004	gcvT, AMT	aminomethyltransferase [EC:2.1.2.10]	COG0404	Glycine cleavage system T protein (aminomethyltransferase)	E	Amino acid transport and metabolism	Metabolism	1	1	K00605	Bacteria	Bacillota
D0LQ29	glnA, GLUL	glutamine synthetase [EC:6.3.1.2]	COG0174	Glutamine synthetase	E	Amino acid transport and metabolism	Metabolism	6	1	K01915	Bacteria	Unknown
A0A848EAM3	E4.3.1.19, ilvA, tdcB	threonine dehydratase [EC:4.3.1.19]	COG1171	Threonine dehydratase	E	Amino acid transport and metabolism	Metabolism	1	1	K01754	Bacteria	Pseudomonadota
A0A840SFT6	rbsB	ribose transport system substrate-binding protein	COG1879	ABC-type sugar transport system, periplasmic component	G	Carbohydrate transport and metabolism	Metabolism	3	1	K10439	Bacteria	Pseudomonadota
A0A192IMT2	glpV	glycerol transport system substrate-binding protein	COG1653	ABC-type sugar transport system, periplasmic component	G	Carbohydrate transport and metabolism	Metabolism	3	1	K17321	Bacteria	Pseudomonadota
Q47SV1	ENO, eno	enolase [EC:4.2.1.11]	COG0148	Enolase	G	Carbohydrate transport and metabolism	Metabolism	1	1	K01689	Bacteria	Actinomycetota
E8RR46	nagA, AMDHD2	N-acetylglucosamine-6-phosphate deacetylase [EC:3.5.1.25]	COG1820	N-acetylglucosamine-6-phosphate deacetylase	G	Carbohydrate transport and metabolism	Metabolism	2	1	K01443	Bacteria	Pseudomonadota
A0A2T6CR62	GAPDH, gapA	glyceraldehyde 3-phosphate dehydrogenase [EC:1.2.1.12]	COG0057	Glyceraldehyde-3-phosphate dehydrogenase/erythrose-4-phosphate dehydrogenase	G	Carbohydrate transport and metabolism	Metabolism	8	1	K00134	Bacteria	Unknown
A0A6G2JXC4	sufS	cysteine desulfurase / selenocysteine lyase [EC:2.8.1.7 4.4.1.16]	COG0520	Selenocysteine lyase	E	Amino acid transport and metabolism	Metabolism	3	1	K11717	Bacteria	Actinomycetota
Q82IZ2	GAPDH, gapA	glyceraldehyde 3-phosphate dehydrogenase [EC:1.2.1.12]	COG0057	Glyceraldehyde-3-phosphate dehydrogenase/erythrose-4-phosphate dehydrogenase	G	Carbohydrate transport and metabolism	Metabolism	1	1	K00134	Bacteria	Actinomycetota
A0A7Y1UMS1	xylF	D-xylose transport system substrate-binding protein	COG4213	ABC-type xylose transport system, periplasmic component	G	Carbohydrate transport and metabolism	Metabolism	2	1	K10543	Bacteria	Actinomycetota
A0A7W0K222	glpK, GK	glycerol kinase [EC:2.7.1.30]	COG0554	Glycerol kinase	C	Energy production and conversion	Metabolism	1	1	K00864	Bacteria	Actinomycetota
A0A1Q7PFC2	ABC.PE.S	peptide/nickel transport system substrate-binding protein	COG0747	ABC-type dipeptide transport system, periplasmic component	E	Amino acid transport and metabolism	Metabolism	3	1	K02035	Bacteria	Unknown
B4D8H0	ACAT, atoB	acetyl-CoA C-acetyltransferase [EC:2.3.1.9]	COG0183	Acetyl-CoA acetyltransferase	I	Lipid transport and metabolism	Metabolism	2	1	K00626	Bacteria	Unknown
A0A2E0ZE95	thrC	threonine synthase [EC:4.2.3.1]	COG0498	Threonine synthase	E	Amino acid transport and metabolism	Metabolism	1	1	K01733	Bacteria	Chloroflexota
A0A482ZHZ3	GPI, pgi	glucose-6-phosphate isomerase [EC:5.3.1.9]	COG0166	Glucose-6-phosphate isomerase	G	Carbohydrate transport and metabolism	Metabolism	1	1	K01810	Bacteria	Pseudomonadota
A0A5C5SVI2	livK	branched-chain amino acid transport system substrate-binding protein	COG0683	ABC-type branched-chain amino acid transport systems, periplasmic component	E	Amino acid transport and metabolism	Metabolism	1	1	K01999	Bacteria	Pseudomonadota
A0A7V9GR99	livK	branched-chain amino acid transport system substrate-binding protein	COG0683	ABC-type branched-chain amino acid transport systems, periplasmic component	E	Amino acid transport and metabolism	Metabolism	1	1	K01999	Bacteria	Actinomycetota
A0A521VY51	livK	branched-chain amino acid transport system substrate-binding protein	COG0683	ABC-type branched-chain amino acid transport systems, periplasmic component	E	Amino acid transport and metabolism	Metabolism	3	1	K01999	Bacteria	Pseudomonadota
A0A258RJA9	tesB	acyl-CoA thioesterase II [EC:3.1.2.-]	COG1946	Acyl-CoA thioesterase	I	Lipid transport and metabolism	Metabolism	1	1	K10805	Bacteria	Pseudomonadota
A0A845TKX8	exaA	alcohol dehydrogenase (cytochrome c) [EC:1.1.2.8]	COG4993	Glucose dehydrogenase	G	Carbohydrate transport and metabolism	Metabolism	1	1	K00114	Bacteria	Pseudomonadota
A0A2D6YVJ4	GAPDH, gapA	glyceraldehyde 3-phosphate dehydrogenase [EC:1.2.1.12]	COG0057	Glyceraldehyde-3-phosphate dehydrogenase/erythrose-4-phosphate dehydrogenase	G	Carbohydrate transport and metabolism	Metabolism	1	1	K00134	Bacteria	Planctomycetota
A0A4Q3HV38	livK	branched-chain amino acid transport system substrate-binding protein	COG0683	ABC-type branched-chain amino acid transport systems, periplasmic component	E	Amino acid transport and metabolism	Metabolism	1	1	K01999	Bacteria	Pseudomonadota
A0A845TS04	livK	branched-chain amino acid transport system substrate-binding protein	COG0683	ABC-type branched-chain amino acid transport systems, periplasmic component	E	Amino acid transport and metabolism	Metabolism	4	1	K01999	Bacteria	Pseudomonadota
A0A1W1I6D0	ureC	urease subunit alpha [EC:3.5.1.5]	COG0804	Urea amidohydrolase (urease) alpha subunit	E	Amino acid transport and metabolism	Metabolism	1	1	K01428	Bacteria	Nitrospirota
A0A8G0ZZ86	thuE	trehalose/maltose transport system substrate-binding protein	COG1653	ABC-type sugar transport system, periplasmic component	G	Carbohydrate transport and metabolism	Metabolism	3	1	K10236	Bacteria	Pseudomonadota
A0A7W3IVR6	thuE	trehalose/maltose transport system substrate-binding protein	COG1653	ABC-type sugar transport system, periplasmic component	G	Carbohydrate transport and metabolism	Metabolism	1	1	K10236	Bacteria	Actinomycetota
A0A7G9SDB8	ENO, eno	enolase [EC:4.2.1.11]	COG0148	Enolase	G	Carbohydrate transport and metabolism	Metabolism	1	1	K01689	Bacteria	Pseudomonadota
A4FNR2	glpK, GK	glycerol kinase [EC:2.7.1.30]	COG0554	Glycerol kinase	C	Energy production and conversion	Metabolism	1	1	K00864	Bacteria	Actinomycetota
A0A5J5ILR5	aroK, aroL	shikimate kinase [EC:2.7.1.71]	COG0703	Shikimate kinase	E	Amino acid transport and metabolism	Metabolism	1	1	K00891	Bacteria	Bacteroidota
A0A426GCF7	cysQ, MET22, BPNT1	3'(2'), 5'-bisphosphate nucleotidase [EC:3.1.3.7]	COG1218	3'-Phosphoadenosine 5'-phosphosulfate (PAPS) 3'-phosphatase	P	Inorganic ion transport and metabolism	Metabolism	1	1	K01082	Bacteria	Pseudomonadota
A0A520JNK7	prnA, rebH, ktzQ	tryptophan 7-halogenase [EC:1.14.19.9]	COG0665	Glycine/D-amino acid oxidases (deaminating)	E	Amino acid transport and metabolism	Metabolism	1	1	K14266	Bacteria	Pseudomonadota
A0A7Y3K8W2	ENO, eno	enolase [EC:4.2.1.11]	COG0148	Enolase	G	Carbohydrate transport and metabolism	Metabolism	1	1	K01689	Bacteria	Planctomycetota
B8H8I4	glgC	glucose-1-phosphate adenylyltransferase [EC:2.7.7.27]	COG0448	ADP-glucose pyrophosphorylase	G	Carbohydrate transport and metabolism	Metabolism	2	1	K00975	Bacteria	Actinomycetota
A0A2U8E6R3	galM, GALM	aldose 1-epimerase [EC:5.1.3.3]	COG2017	Galactose mutarotase and related enzymes	G	Carbohydrate transport and metabolism	Metabolism	2	1	K01785	Bacteria	Unknown
A0A5C5S9E3	exaA	alcohol dehydrogenase (cytochrome c) [EC:1.1.2.8]	COG4993	Glucose dehydrogenase	G	Carbohydrate transport and metabolism	Metabolism	1	1	K00114	Bacteria	Pseudomonadota
A0A353T9M1	GAPDH, gapA	glyceraldehyde 3-phosphate dehydrogenase [EC:1.2.1.12]	COG0057	Glyceraldehyde-3-phosphate dehydrogenase/erythrose-4-phosphate dehydrogenase	G	Carbohydrate transport and metabolism	Metabolism	3	1	K00134	Bacteria	Unknown
R5N862	GAPDH, gapA	glyceraldehyde 3-phosphate dehydrogenase [EC:1.2.1.12]	COG0057	Glyceraldehyde-3-phosphate dehydrogenase/erythrose-4-phosphate dehydrogenase	G	Carbohydrate transport and metabolism	Metabolism	1	1	K00134	Bacteria	Bacillota
A0A2A4B436	prnA, rebH, ktzQ	tryptophan 7-halogenase [EC:1.14.19.9]	COG0665	Glycine/D-amino acid oxidases (deaminating)	E	Amino acid transport and metabolism	Metabolism	1	1	K14266	Bacteria	Pseudomonadota
A0A0C3RLR6	GAPDH, gapA	glyceraldehyde 3-phosphate dehydrogenase [EC:1.2.1.12]	COG0057	Glyceraldehyde-3-phosphate dehydrogenase/erythrose-4-phosphate dehydrogenase	G	Carbohydrate transport and metabolism	Metabolism	1	1	K00134	Bacteria	Pseudomonadota
A0A7V1RFZ3	ATPF1B, atpD	F-type H+/Na+-transporting ATPase subunit beta [EC:7.1.2.2 7.2.2.1]	COG0055	F0F1-type ATP synthase, beta subunit	C	Energy production and conversion	Metabolism	9	1	K02112	Bacteria	Armatimonadota
A0A2E0L8Q6	galM, GALM	aldose 1-epimerase [EC:5.1.3.3]	COG2017	Galactose mutarotase and related enzymes	G	Carbohydrate transport and metabolism	Metabolism	1	1	K01785	Bacteria	Chloroflexota
A7NSD1	fadA, fadI	acetyl-CoA acyltransferase [EC:2.3.1.16]	COG0183	Acetyl-CoA acetyltransferase	I	Lipid transport and metabolism	Metabolism	1	1	K00632	Bacteria	Chloroflexota
A0A2S6N8B9	gnl, RGN	gluconolactonase [EC:3.1.1.17]	COG3386	Gluconolactonase	G	Carbohydrate transport and metabolism	Metabolism	1	1	K01053	Bacteria	Pseudomonadota
A0A4Q4CFU3	ABC.PE.S	peptide/nickel transport system substrate-binding protein	COG0747	ABC-type dipeptide transport system, periplasmic component	E	Amino acid transport and metabolism	Metabolism	3	1	K02035	Bacteria	Unknown
D7A8W5	cynT, can	carbonic anhydrase [EC:4.2.1.1]	COG0288	Carbonic anhydrase	P	Inorganic ion transport and metabolism	Metabolism	1	1	K01673	Bacteria	Pseudomonadota
A0A4P7UHD0	livK	branched-chain amino acid transport system substrate-binding protein	COG0683	ABC-type branched-chain amino acid transport systems, periplasmic component	E	Amino acid transport and metabolism	Metabolism	1	1	K01999	Bacteria	Actinomycetota
A0A7Y2MEQ8	rbsB	ribose transport system substrate-binding protein	COG1879	ABC-type sugar transport system, periplasmic component	G	Carbohydrate transport and metabolism	Metabolism	1	1	K10439	Bacteria	Pseudomonadota
A0A4S8I0X2	ALDH	aldehyde dehydrogenase (NAD+) [EC:1.2.1.3]	COG1012	NAD-dependent aldehyde dehydrogenases	C	Energy production and conversion	Metabolism	1	1	K00128	Bacteria	Bacteroidota
A0A840SMG1	rbsB	ribose transport system substrate-binding protein	COG1879	ABC-type sugar transport system, periplasmic component	G	Carbohydrate transport and metabolism	Metabolism	1	1	K10439	Bacteria	Pseudomonadota
A0A059Y001	glk	glucokinase [EC:2.7.1.2]	COG0837	Glucokinase	G	Carbohydrate transport and metabolism	Metabolism	1	1	K00845	Bacteria	Nitrospirota
A0A6I4Z164	folP	dihydropteroate synthase [EC:2.5.1.15]	COG0294	Dihydropteroate synthase and related enzymes	H	Coenzyme transport and metabolism	Metabolism	1	1	K00796	Bacteria	Pseudomonadota
A0A6I1JHX5	paaH, hbd, fadB, mmgB	3-hydroxybutyryl-CoA dehydrogenase [EC:1.1.1.157]	COG1250	3-hydroxyacyl-CoA dehydrogenase	I	Lipid transport and metabolism	Metabolism	1	1	K00074	Bacteria	Pseudomonadota
A0A257HIW0	livK	branched-chain amino acid transport system substrate-binding protein	COG0683	ABC-type branched-chain amino acid transport systems, periplasmic component	E	Amino acid transport and metabolism	Metabolism	2	1	K01999	Bacteria	Pseudomonadota
A0A419GY90	GAPDH, gapA	glyceraldehyde 3-phosphate dehydrogenase [EC:1.2.1.12]	COG0057	Glyceraldehyde-3-phosphate dehydrogenase/erythrose-4-phosphate dehydrogenase	G	Carbohydrate transport and metabolism	Metabolism	20	2	K00134;K00927	Bacteria	Unknown
A0A1M3NRQ2	NRT, narK, nrtP, nasA	MFS transporter, NNP family, nitrate/nitrite transporter	COG2223	Nitrate/nitrite transporter	P	Inorganic ion transport and metabolism	Metabolism	1	1	K02575	Bacteria	Pseudomonadota
A0A7W6JTM1	prnA, rebH, ktzQ	tryptophan 7-halogenase [EC:1.14.19.9]	COG0665	Glycine/D-amino acid oxidases (deaminating)	E	Amino acid transport and metabolism	Metabolism	1	1	K14266	Bacteria	Pseudomonadota
A0A060DZF4	livM	branched-chain amino acid transport system permease protein	COG0559	Branched-chain amino acid ABC-type transport system, permease components	E	Amino acid transport and metabolism	Metabolism	1	1	K01998	Bacteria	Pseudomonadota
A0A7V8W1H2	SOD2	superoxide dismutase, Fe-Mn family [EC:1.15.1.1]	COG0605	Superoxide dismutase	P	Inorganic ion transport and metabolism	Metabolism	1	1	K04564	Bacteria	Bacteroidota
A0A6I7P2P6	rbsK, RBKS	ribokinase [EC:2.7.1.15]	COG0524	Sugar kinases, ribokinase family	G	Carbohydrate transport and metabolism	Metabolism	1	1	K00852	Bacteria	Pseudomonadota
A0A4Q4ZAJ3	xylF	D-xylose transport system substrate-binding protein	COG4213	ABC-type xylose transport system, periplasmic component	G	Carbohydrate transport and metabolism	Metabolism	1	1	K10543	Bacteria	Actinomycetota
A0A127F0H6	livK	branched-chain amino acid transport system substrate-binding protein	COG0683	ABC-type branched-chain amino acid transport systems, periplasmic component	E	Amino acid transport and metabolism	Metabolism	1	1	K01999	Bacteria	Pseudomonadota
A0A317MUF8	dppA	dipeptide transport system substrate-binding protein	COG0747	ABC-type dipeptide transport system, periplasmic component	E	Amino acid transport and metabolism	Metabolism	1	1	K12368	Bacteria	Pseudomonadota
A0A349K922	exaA	alcohol dehydrogenase (cytochrome c) [EC:1.1.2.8]	COG4993	Glucose dehydrogenase	G	Carbohydrate transport and metabolism	Metabolism	2	1	K00114	Bacteria	Unknown
A0A7C2EGZ7	panC	pantoate--beta-alanine ligase [EC:6.3.2.1]	COG0414	Panthothenate synthetase	H	Coenzyme transport and metabolism	Metabolism	2	2	K01918;K03596	Bacteria	Acidobacteriota
A0A3C1L2D6	xylF	D-xylose transport system substrate-binding protein	COG4213	ABC-type xylose transport system, periplasmic component	G	Carbohydrate transport and metabolism	Metabolism	1	1	K10543	Bacteria	Actinomycetota
A0A2N6F5I6	trpB	tryptophan synthase beta chain [EC:4.2.1.20]	COG0133	Tryptophan synthase beta chain	E	Amino acid transport and metabolism	Metabolism	1	1	K01696	Bacteria	Pseudomonadota
A0A5C5VZV5	GLUD1_2, gdhA	glutamate dehydrogenase (NAD(P)+) [EC:1.4.1.3]	COG0334	Glutamate dehydrogenase/leucine dehydrogenase	E	Amino acid transport and metabolism	Metabolism	1	1	K00261	Bacteria	Planctomycetota
A0A143PSW7	coxL, cutL	aerobic carbon-monoxide dehydrogenase large subunit [EC:1.2.5.3]	COG1529	Aerobic-type carbon monoxide dehydrogenase, large subunit CoxL/CutL homologs	C	Energy production and conversion	Metabolism	7	1	K03520	Bacteria	Acidobacteriota
A0A2W7J8M2	ureC	urease subunit alpha [EC:3.5.1.5]	COG0804	Urea amidohydrolase (urease) alpha subunit	E	Amino acid transport and metabolism	Metabolism	1	1	K01428	Bacteria	Pseudomonadota
A0A5B8EJ44	livF	branched-chain amino acid transport system ATP-binding protein	COG0410	ABC-type branched-chain amino acid transport systems, ATPase component	E	Amino acid transport and metabolism	Metabolism	1	1	K01996	Bacteria	Actinomycetota
A0A1Q4BV29	livK	branched-chain amino acid transport system substrate-binding protein	COG0683	ABC-type branched-chain amino acid transport systems, periplasmic component	E	Amino acid transport and metabolism	Metabolism	1	1	K01999	Bacteria	Pseudomonadota
A0A098QZU4	PK, pyk	pyruvate kinase [EC:2.7.1.40]	COG0469	Pyruvate kinase	G	Carbohydrate transport and metabolism	Metabolism	1	1	K00873	Bacteria	Spirochaetota
A0A098QYS8	E2.3.1.54, pflD	formate C-acetyltransferase [EC:2.3.1.54]	COG1882	Pyruvate-formate lyase	C	Energy production and conversion	Metabolism	1	1	K00656	Bacteria	Spirochaetota
A0A7Y2MFS0	dppA	dipeptide transport system substrate-binding protein	COG0747	ABC-type dipeptide transport system, periplasmic component	E	Amino acid transport and metabolism	Metabolism	1	1	K12368	Bacteria	Pseudomonadota
A0A2D9T2L1	lysAC	bifunctional diaminopimelate decarboxylase / aspartate kinase [EC:4.1.1.20 2.7.2.4]	COG0019	Diaminopimelate decarboxylase	E	Amino acid transport and metabolism	Metabolism	1	1	K12526	Bacteria	Pseudomonadota
A0A7Y9I4U1	oppA, mppA	oligopeptide transport system substrate-binding protein	COG4166	ABC-type oligopeptide transport system, periplasmic component	E	Amino acid transport and metabolism	Metabolism	1	1	K15580	Bacteria	Actinomycetota
A0A0M4LC24	gcvT, AMT	aminomethyltransferase [EC:2.1.2.10]	COG0404	Glycine cleavage system T protein (aminomethyltransferase)	E	Amino acid transport and metabolism	Metabolism	1	1	K00605	Bacteria	Pseudomonadota
A0A849IW61	glnA, GLUL	glutamine synthetase [EC:6.3.1.2]	COG0174	Glutamine synthetase	E	Amino acid transport and metabolism	Metabolism	15	1	K01915	Bacteria	Unknown
A0A4Z1CPB5	nagE	N-acetylglucosamine PTS system EIICBA or EIICB component [EC:2.7.1.193]	COG1263	Phosphotransferase system IIC components, glucose/maltose/N-acetylglucosamine-specific	G	Carbohydrate transport and metabolism	Metabolism	7	1	K02804	Bacteria	Actinomycetota
A0A7X8R927	GAPDH, gapA	glyceraldehyde 3-phosphate dehydrogenase [EC:1.2.1.12]	COG0057	Glyceraldehyde-3-phosphate dehydrogenase/erythrose-4-phosphate dehydrogenase	G	Carbohydrate transport and metabolism	Metabolism	16	1	K00134	Bacteria	Unknown
A0A3D1ZIT9	coxL, cutL	aerobic carbon-monoxide dehydrogenase large subunit [EC:1.2.5.3]	COG1529	Aerobic-type carbon monoxide dehydrogenase, large subunit CoxL/CutL homologs	C	Energy production and conversion	Metabolism	4	1	K03520	Bacteria	Chloroflexota
A0A5C5T5M7	livK	branched-chain amino acid transport system substrate-binding protein	COG0683	ABC-type branched-chain amino acid transport systems, periplasmic component	E	Amino acid transport and metabolism	Metabolism	1	1	K01999	Bacteria	Pseudomonadota
A0A6I1QRY8	glnA, GLUL	glutamine synthetase [EC:6.3.1.2]	COG0174	Glutamine synthetase	E	Amino acid transport and metabolism	Metabolism	6	1	K01915	Bacteria	Unknown
A0A838RUC6	sdhA, frdA	succinate dehydrogenase / fumarate reductase, flavoprotein subunit [EC:1.3.5.1 1.3.5.4]	COG1053	Succinate dehydrogenase/fumarate reductase, flavoprotein subunit	C	Energy production and conversion	Metabolism	30	1	K00239	Bacteria	Unknown
A0A3B8L0I7	urtA	urea transport system substrate-binding protein	COG0683	ABC-type branched-chain amino acid transport systems, periplasmic component	E	Amino acid transport and metabolism	Metabolism	36	1	K11959	Bacteria	Unknown
I6ATP8	E3.5.1.49	formamidase [EC:3.5.1.49]	COG2421	Predicted acetamidase/formamidase	C	Energy production and conversion	Metabolism	10	1	K01455	Bacteria	Unknown
A0A7V8X142	hyaA, hybO	hydrogenase small subunit [EC:1.12.99.6]	COG1740	Ni,Fe-hydrogenase I small subunit	C	Energy production and conversion	Metabolism	4	1	K06282	Bacteria	Unknown
A0A2P2BRW2	uxuA	mannonate dehydratase [EC:4.2.1.8]	COG1312	D-mannonate dehydratase	G	Carbohydrate transport and metabolism	Metabolism	15	1	K01686	Bacteria	Unknown
A0A6N8ZWS8	coxL, cutL	aerobic carbon-monoxide dehydrogenase large subunit [EC:1.2.5.3]	COG1529	Aerobic-type carbon monoxide dehydrogenase, large subunit CoxL/CutL homologs	C	Energy production and conversion	Metabolism	3	1	K03520	Bacteria	Actinomycetota
A0A6B0XKI8	glnA, GLUL	glutamine synthetase [EC:6.3.1.2]	COG0174	Glutamine synthetase	E	Amino acid transport and metabolism	Metabolism	15	1	K01915	Bacteria	Unknown
A0A0F3GIK6	glnA, GLUL	glutamine synthetase [EC:6.3.1.2]	COG0174	Glutamine synthetase	E	Amino acid transport and metabolism	Metabolism	43	1	K01915	Bacteria	Unknown
A0A1I0CVC3	katE, CAT, catB, srpA	catalase [EC:1.11.1.6]	COG0753	Catalase	P	Inorganic ion transport and metabolism	Metabolism	14	1	K03781	Bacteria	Pseudomonadota
A0A317HRS8	hppA	K(+)-stimulated pyrophosphate-energized sodium pump	COG3808	Inorganic pyrophosphatase	C	Energy production and conversion	Metabolism	67	1	K15987	Bacteria	Unknown
A0A4Q2RU99	msmX, msmK, malK, sugC, ggtA, msiK	multiple sugar transport system ATP-binding protein	COG3839	ABC-type sugar transport systems, ATPase components	G	Carbohydrate transport and metabolism	Metabolism	9	1	K10112	Bacteria	Actinomycetota
A0A5C5T8V7	glnA, GLUL	glutamine synthetase [EC:6.3.1.2]	COG0174	Glutamine synthetase	E	Amino acid transport and metabolism	Metabolism	1	1	K01915	Bacteria	Pseudomonadota
A0A327M7M9	frmA, ADH5, adhC	S-(hydroxymethyl)glutathione dehydrogenase / alcohol dehydrogenase [EC:1.1.1.284 1.1.1.1]	COG1062	Zn-dependent alcohol dehydrogenases, class III	C	Energy production and conversion	Metabolism	9	1	K00121	Bacteria	Unknown
A0A410DMH5	SOD2	superoxide dismutase, Fe-Mn family [EC:1.15.1.1]	COG0605	Superoxide dismutase	P	Inorganic ion transport and metabolism	Metabolism	22	1	K04564	Bacteria	Unknown
A0A357F443	E3.3.1.1, ahcY	adenosylhomocysteinase [EC:3.3.1.1]	COG0499	S-adenosylhomocysteine hydrolase	H	Coenzyme transport and metabolism	Metabolism	31	1	K01251	Bacteria	Unknown
A0A2S9Q4S3	K17213	inositol transport system substrate-binding protein	COG1879	ABC-type sugar transport system, periplasmic component	G	Carbohydrate transport and metabolism	Metabolism	4	1	K17213	Bacteria	Pseudomonadota
A0A0M4LGV9	msmX, msmK, malK, sugC, ggtA, msiK	multiple sugar transport system ATP-binding protein	COG3839	ABC-type sugar transport systems, ATPase components	G	Carbohydrate transport and metabolism	Metabolism	1	1	K10112	Bacteria	Pseudomonadota
A0A521KXA9	livK	branched-chain amino acid transport system substrate-binding protein	COG0683	ABC-type branched-chain amino acid transport systems, periplasmic component	E	Amino acid transport and metabolism	Metabolism	3	1	K01999	Bacteria	Pseudomonadota
A0A1C6ELL4	E4.1.1.49, pckA	phosphoenolpyruvate carboxykinase (ATP) [EC:4.1.1.49]	COG1866	Phosphoenolpyruvate carboxykinase (ATP)	C	Energy production and conversion	Metabolism	8	1	K01610	Bacteria	Bacillota
A0A2E0LA19	ABC.PE.S	peptide/nickel transport system substrate-binding protein	COG0747	ABC-type dipeptide transport system, periplasmic component	E	Amino acid transport and metabolism	Metabolism	2	1	K02035	Bacteria	Chloroflexota
A0A7W3P5E1	ald	alanine dehydrogenase [EC:1.4.1.1]	COG0686	Alanine dehydrogenase	E	Amino acid transport and metabolism	Metabolism	2	1	K00259	Bacteria	Actinomycetota
A0A7C5AWV0	glnA, GLUL	glutamine synthetase [EC:6.3.1.2]	COG0174	Glutamine synthetase	E	Amino acid transport and metabolism	Metabolism	15	1	K01915	Bacteria	Unknown
A0A7Y2QC72	coxM, cutM	aerobic carbon-monoxide dehydrogenase medium subunit [EC:1.2.5.3]	COG1319	Aerobic-type carbon monoxide dehydrogenase, middle subunit CoxM/CutM homologs	C	Energy production and conversion	Metabolism	2	1	K03519	Bacteria	Pseudomonadota
Q6XZA4	SOD2	superoxide dismutase, Fe-Mn family [EC:1.15.1.1]	COG0605	Superoxide dismutase	P	Inorganic ion transport and metabolism	Metabolism	1	1	K04564	Bacteria	Bacillota
A0A2E5ZGJ4	glpK, GK	glycerol kinase [EC:2.7.1.30]	COG0554	Glycerol kinase	C	Energy production and conversion	Metabolism	2	1	K00864	Bacteria	Actinomycetota
A0A540VM98	ABC.PE.S	peptide/nickel transport system substrate-binding protein	COG0747	ABC-type dipeptide transport system, periplasmic component	E	Amino acid transport and metabolism	Metabolism	1	1	K02035	Bacteria	Chloroflexota
A0A1G4SJS7	glpV	glycerol transport system substrate-binding protein	COG1653	ABC-type sugar transport system, periplasmic component	G	Carbohydrate transport and metabolism	Metabolism	26	1	K17321	Bacteria	Pseudomonadota
A0A523S7U6	E2.2.1.2, talA, talB	transaldolase [EC:2.2.1.2]	COG0176	Transaldolase	G	Carbohydrate transport and metabolism	Metabolism	2	1	K00616	Bacteria	Chloroflexota
A0A4Q6XGD1	SOD2	superoxide dismutase, Fe-Mn family [EC:1.15.1.1]	COG0605	Superoxide dismutase	P	Inorganic ion transport and metabolism	Metabolism	18	1	K04564	Bacteria	Unknown
A0A840SHJ4	dppA	dipeptide transport system substrate-binding protein	COG0747	ABC-type dipeptide transport system, periplasmic component	E	Amino acid transport and metabolism	Metabolism	1	1	K12368	Bacteria	Pseudomonadota
A0A8J7QL72	GAPDH, gapA	glyceraldehyde 3-phosphate dehydrogenase [EC:1.2.1.12]	COG0057	Glyceraldehyde-3-phosphate dehydrogenase/erythrose-4-phosphate dehydrogenase	G	Carbohydrate transport and metabolism	Metabolism	1	1	K00134	Bacteria	Acidobacteriota
A0A147HS49	rbsB	ribose transport system substrate-binding protein	COG1879	ABC-type sugar transport system, periplasmic component	G	Carbohydrate transport and metabolism	Metabolism	1	1	K10439	Bacteria	Pseudomonadota
A0A3D3TTC7	AROA2, aroA	3-deoxy-7-phosphoheptulonate synthase [EC:2.5.1.54]	COG2876	3-deoxy-D-arabino-heptulosonate 7-phosphate (DAHP) synthase	E	Amino acid transport and metabolism	Metabolism	7	2	K03856;K13853	Bacteria	Unknown
A0A3D6CPH5	xylF	D-xylose transport system substrate-binding protein	COG4213	ABC-type xylose transport system, periplasmic component	G	Carbohydrate transport and metabolism	Metabolism	11	1	K10543	Bacteria	Pseudomonadota
A0A0I9S4J7	FBA, fbaA	fructose-bisphosphate aldolase, class II [EC:4.1.2.13]	COG0191	Fructose/tagatose bisphosphate aldolase	G	Carbohydrate transport and metabolism	Metabolism	6	1	K01624	Bacteria	Unknown
A0A7M1T7B1	rpe, RPE	ribulose-phosphate 3-epimerase [EC:5.1.3.1]	COG0036	Pentose-5-phosphate-3-epimerase	G	Carbohydrate transport and metabolism	Metabolism	1	1	K01783	Bacteria	Bacteroidota
A0A0F7GDV9	glnA, GLUL	glutamine synthetase [EC:6.3.1.2]	COG0174	Glutamine synthetase	E	Amino acid transport and metabolism	Metabolism	7	1	K01915	Bacteria	Unknown
A0A501WVG4	SOD2	superoxide dismutase, Fe-Mn family [EC:1.15.1.1]	COG0605	Superoxide dismutase	P	Inorganic ion transport and metabolism	Metabolism	4	1	K04564	Bacteria	Pseudomonadota
A0A014P6G0	SOD2	superoxide dismutase, Fe-Mn family [EC:1.15.1.1]	COG0605	Superoxide dismutase	P	Inorganic ion transport and metabolism	Metabolism	4	1	K04564	Bacteria	Pseudomonadota
A0A351K0R9	hisD	histidinol dehydrogenase [EC:1.1.1.23]	COG0141	Histidinol dehydrogenase	E	Amino acid transport and metabolism	Metabolism	1	1	K00013	Bacteria	Chloroflexota
A0A317FGR1	livK	branched-chain amino acid transport system substrate-binding protein	COG0683	ABC-type branched-chain amino acid transport systems, periplasmic component	E	Amino acid transport and metabolism	Metabolism	2	1	K01999	Bacteria	Pseudomonadota
A0A847NYJ0	ALDO	fructose-bisphosphate aldolase, class I [EC:4.1.2.13]	COG3588	Fructose-1,6-bisphosphate aldolase	G	Carbohydrate transport and metabolism	Metabolism	4	1	K01623	Bacteria	Unknown
A0A6M8HVR5	rhaS	rhamnose transport system substrate-binding protein	COG1879	ABC-type sugar transport system, periplasmic component	G	Carbohydrate transport and metabolism	Metabolism	3	1	K10559	Bacteria	Pseudomonadota
A0A7W5JXQ5	livK	branched-chain amino acid transport system substrate-binding protein	COG0683	ABC-type branched-chain amino acid transport systems, periplasmic component	E	Amino acid transport and metabolism	Metabolism	1	1	K01999	Bacteria	Actinomycetota
A0A2U8E6P9	GAPDH, gapA	glyceraldehyde 3-phosphate dehydrogenase [EC:1.2.1.12]	COG0057	Glyceraldehyde-3-phosphate dehydrogenase/erythrose-4-phosphate dehydrogenase	G	Carbohydrate transport and metabolism	Metabolism	5	1	K00134	Bacteria	Verrucomicrobiota
A0A142YH58	ulaE, sgaU, sgbU	L-ribulose-5-phosphate 3-epimerase [EC:5.1.3.22]	COG3623	Putative L-xylulose-5-phosphate 3-epimerase	G	Carbohydrate transport and metabolism	Metabolism	12	1	K03079	Bacteria	Unknown
A0A317HIV2	glnA, GLUL	glutamine synthetase [EC:6.3.1.2]	COG0174	Glutamine synthetase	E	Amino acid transport and metabolism	Metabolism	3	1	K01915	Bacteria	Acidobacteriota
A0A7W5JWJ6	frcA	fructose transport system ATP-binding protein	COG1129	ABC-type sugar transport system, ATPase component	G	Carbohydrate transport and metabolism	Metabolism	3	1	K10554	Bacteria	Actinomycetota
A0A3M0ZI16	GAPDH, gapA	glyceraldehyde 3-phosphate dehydrogenase [EC:1.2.1.12]	COG0057	Glyceraldehyde-3-phosphate dehydrogenase/erythrose-4-phosphate dehydrogenase	G	Carbohydrate transport and metabolism	Metabolism	1	1	K00134	Bacteria	Dadabacteria
A0A7G5EMX1	aldB	aldehyde dehydrogenase [EC:1.2.1.-]	COG1012	NAD-dependent aldehyde dehydrogenases	C	Energy production and conversion	Metabolism	3	1	K00138	Bacteria	Pseudomonadota
A0A1H9CRA1	thuE	trehalose/maltose transport system substrate-binding protein	COG1653	ABC-type sugar transport system, periplasmic component	G	Carbohydrate transport and metabolism	Metabolism	3	1	K10236	Bacteria	Actinomycetota
A0A2W5SP49	GAPDH, gapA	glyceraldehyde 3-phosphate dehydrogenase [EC:1.2.1.12]	COG0057	Glyceraldehyde-3-phosphate dehydrogenase/erythrose-4-phosphate dehydrogenase	G	Carbohydrate transport and metabolism	Metabolism	5	1	K00134	Bacteria	Unknown
A0A7W1IK92	galM, GALM	aldose 1-epimerase [EC:5.1.3.3]	COG2017	Galactose mutarotase and related enzymes	G	Carbohydrate transport and metabolism	Metabolism	4	1	K01785	Bacteria	Unknown
A0A6J4KFN2	mdh	malate dehydrogenase [EC:1.1.1.37]	COG0039	Malate/lactate dehydrogenases	C	Energy production and conversion	Metabolism	1	1	K00024	Bacteria	Gemmatimonadota
A0A1I1MXP0	aglE, ggtB	alpha-glucoside transport system substrate-binding protein	COG1653	ABC-type sugar transport system, periplasmic component	G	Carbohydrate transport and metabolism	Metabolism	1	1	K10232	Bacteria	Actinomycetota
A0A3C1L2V9	CS, gltA	citrate synthase [EC:2.3.3.1]	COG0372	Citrate synthase	C	Energy production and conversion	Metabolism	4	1	K01647	Bacteria	Unknown
A0A2E8DGN6	E4.1.3.1, aceA	isocitrate lyase [EC:4.1.3.1]	COG2224	Isocitrate lyase	C	Energy production and conversion	Metabolism	3	1	K01637	Bacteria	Actinomycetota
A0A7G9RA98	ABC.PE.S	peptide/nickel transport system substrate-binding protein	COG0747	ABC-type dipeptide transport system, periplasmic component	E	Amino acid transport and metabolism	Metabolism	3	1	K02035	Bacteria	Actinomycetota
A0A0M3CDF3	GAPDH, gapA	glyceraldehyde 3-phosphate dehydrogenase [EC:1.2.1.12]	COG0057	Glyceraldehyde-3-phosphate dehydrogenase/erythrose-4-phosphate dehydrogenase	G	Carbohydrate transport and metabolism	Metabolism	1	1	K00134	Bacteria	Bacteroidota
A0A7Y2MDV7	rbsB	ribose transport system substrate-binding protein	COG1879	ABC-type sugar transport system, periplasmic component	G	Carbohydrate transport and metabolism	Metabolism	2	1	K10439	Bacteria	Pseudomonadota
A0A840SMN6	rbsB	ribose transport system substrate-binding protein	COG1879	ABC-type sugar transport system, periplasmic component	G	Carbohydrate transport and metabolism	Metabolism	1	1	K10439	Bacteria	Pseudomonadota
A0A7W1E7C3	cysK	cysteine synthase [EC:2.5.1.47]	COG0031	Cysteine synthase	E	Amino acid transport and metabolism	Metabolism	8	1	K01738	Bacteria	Unknown
A0A3A4QHN0	livK	branched-chain amino acid transport system substrate-binding protein	COG0683	ABC-type branched-chain amino acid transport systems, periplasmic component	E	Amino acid transport and metabolism	Metabolism	1	1	K01999	Bacteria	Chloroflexota
A0A7Y2MIA4	livK	branched-chain amino acid transport system substrate-binding protein	COG0683	ABC-type branched-chain amino acid transport systems, periplasmic component	E	Amino acid transport and metabolism	Metabolism	2	1	K01999	Bacteria	Pseudomonadota
A0A840SFT6	rbsB	ribose transport system substrate-binding protein	COG1879	ABC-type sugar transport system, periplasmic component	G	Carbohydrate transport and metabolism	Metabolism	1	1	K10439	Bacteria	Pseudomonadota
A0A257NWB8	ENO, eno	enolase [EC:4.2.1.11]	COG0148	Enolase	G	Carbohydrate transport and metabolism	Metabolism	1	1	K01689	Bacteria	Pseudomonadota
A0A7X0VAM5	livK	branched-chain amino acid transport system substrate-binding protein	COG0683	ABC-type branched-chain amino acid transport systems, periplasmic component	E	Amino acid transport and metabolism	Metabolism	3	1	K01999	Bacteria	Actinomycetota
A0A1J9W940	E3.1.3.1, phoA, phoB	alkaline phosphatase [EC:3.1.3.1]	COG1785	Alkaline phosphatase	P	Inorganic ion transport and metabolism	Metabolism	6	1	K01077	Bacteria	Bacillota
A0A1F4PZ82	livK	branched-chain amino acid transport system substrate-binding protein	COG0683	ABC-type branched-chain amino acid transport systems, periplasmic component	E	Amino acid transport and metabolism	Metabolism	3	1	K01999	Bacteria	Methylomirabilota
A0A192IMT2	glpV	glycerol transport system substrate-binding protein	COG1653	ABC-type sugar transport system, periplasmic component	G	Carbohydrate transport and metabolism	Metabolism	13	1	K17321	Bacteria	Pseudomonadota
A0A177R7Q7	livK	branched-chain amino acid transport system substrate-binding protein	COG0683	ABC-type branched-chain amino acid transport systems, periplasmic component	E	Amino acid transport and metabolism	Metabolism	1	1	K01999	Bacteria	Actinomycetota
A0A2S6N2T9	gnl, RGN	gluconolactonase [EC:3.1.1.17]	COG3386	Gluconolactonase	G	Carbohydrate transport and metabolism	Metabolism	1	1	K01053	Bacteria	Pseudomonadota
A0A2T6CR62	GAPDH, gapA	glyceraldehyde 3-phosphate dehydrogenase [EC:1.2.1.12]	COG0057	Glyceraldehyde-3-phosphate dehydrogenase/erythrose-4-phosphate dehydrogenase	G	Carbohydrate transport and metabolism	Metabolism	3	1	K00134	Bacteria	Unknown
A0A7C2JZN7	bfr	bacterioferritin [EC:1.16.3.1]	COG2193	Bacterioferritin (cytochrome b1)	P	Inorganic ion transport and metabolism	Metabolism	4	1	K03594	Bacteria	Planctomycetota
Q82IZ2	GAPDH, gapA	glyceraldehyde 3-phosphate dehydrogenase [EC:1.2.1.12]	COG0057	Glyceraldehyde-3-phosphate dehydrogenase/erythrose-4-phosphate dehydrogenase	G	Carbohydrate transport and metabolism	Metabolism	4	1	K00134	Bacteria	Unknown
A0A7M1PXH9	sucC	succinyl-CoA synthetase beta subunit [EC:6.2.1.5]	COG0045	Succinyl-CoA synthetase, beta subunit	C	Energy production and conversion	Metabolism	7	1	K01903	Bacteria	Unknown
A0A3C0T199	cysK	cysteine synthase [EC:2.5.1.47]	COG0031	Cysteine synthase	E	Amino acid transport and metabolism	Metabolism	1	1	K01738	Bacteria	Spirochaetota
A0A7Y1UMS1	xylF	D-xylose transport system substrate-binding protein	COG4213	ABC-type xylose transport system, periplasmic component	G	Carbohydrate transport and metabolism	Metabolism	2	1	K10543	Bacteria	Actinomycetota
A0JY67	ATPF1D, atpH	F-type H+-transporting ATPase subunit delta	COG0712	F0F1-type ATP synthase, delta subunit (mitochondrial oligomycin sensitivity protein)	C	Energy production and conversion	Metabolism	2	1	K02113	Bacteria	Actinomycetota
A0A7W0K222	glpK, GK	glycerol kinase [EC:2.7.1.30]	COG0554	Glycerol kinase	C	Energy production and conversion	Metabolism	1	1	K00864	Bacteria	Actinomycetota
A0A6M1TTT1	smoE, mtlE	sorbitol/mannitol transport system substrate-binding protein	COG1653	ABC-type sugar transport system, periplasmic component	G	Carbohydrate transport and metabolism	Metabolism	4	1	K10227	Bacteria	Pseudomonadota
A0A2A4T9J2	proX	glycine betaine/proline transport system substrate-binding protein	COG2113	ABC-type proline/glycine betaine transport systems, periplasmic components	E	Amino acid transport and metabolism	Metabolism	5	1	K02002	Bacteria	Pseudomonadota
I1TGC0	ATPF1B, atpD	F-type H+/Na+-transporting ATPase subunit beta [EC:7.1.2.2 7.2.2.1]	COG0055	F0F1-type ATP synthase, beta subunit	C	Energy production and conversion	Metabolism	1	1	K02112	Bacteria	Pseudomonadota
A0A432GBW6	coxL, cutL	aerobic carbon-monoxide dehydrogenase large subunit [EC:1.2.5.3]	COG1529	Aerobic-type carbon monoxide dehydrogenase, large subunit CoxL/CutL homologs	C	Energy production and conversion	Metabolism	12	1	K03520	Bacteria	Unknown
A0A1Q7PFC2	ABC.PE.S	peptide/nickel transport system substrate-binding protein	COG0747	ABC-type dipeptide transport system, periplasmic component	E	Amino acid transport and metabolism	Metabolism	3	1	K02035	Bacteria	Unknown
B4D8H0	ACAT, atoB	acetyl-CoA C-acetyltransferase [EC:2.3.1.9]	COG0183	Acetyl-CoA acetyltransferase	I	Lipid transport and metabolism	Metabolism	2	1	K00626	Bacteria	Unknown
A0A1M3MK81	ABC.SP.S	putative spermidine/putrescine transport system substrate-binding protein	COG0687	Spermidine/putrescine-binding periplasmic protein	E	Amino acid transport and metabolism	Metabolism	3	1	K02055	Bacteria	Pseudomonadota
A0A419EIK6	livK	branched-chain amino acid transport system substrate-binding protein	COG0683	ABC-type branched-chain amino acid transport systems, periplasmic component	E	Amino acid transport and metabolism	Metabolism	1	1	K01999	Bacteria	Chloroflexota
R4YVN3	ATPF1B, atpD	F-type H+/Na+-transporting ATPase subunit beta [EC:7.1.2.2 7.2.2.1]	COG0055	F0F1-type ATP synthase, beta subunit	C	Energy production and conversion	Metabolism	22	1	K02112	Bacteria	Unknown
A0A7V9GGX1	ugpC	sn-glycerol 3-phosphate transport system ATP-binding protein [EC:7.6.2.10]	COG3839	ABC-type sugar transport systems, ATPase components	G	Carbohydrate transport and metabolism	Metabolism	4	2	K05816;K10112	Bacteria	Unknown
A0A0S7YZH2	ATPF1B, atpD	F-type H+/Na+-transporting ATPase subunit beta [EC:7.1.2.2 7.2.2.1]	COG0055	F0F1-type ATP synthase, beta subunit	C	Energy production and conversion	Metabolism	19	1	K02112	Bacteria	Unknown
A0A2U1VTD3	cynS	cyanate lyase [EC:4.2.1.104]	COG1513	Cyanate lyase	P	Inorganic ion transport and metabolism	Metabolism	3	1	K01725	Bacteria	Pseudomonadota
A0A6C0TGR0	narH, narY, nxrB	nitrate reductase / nitrite oxidoreductase, beta subunit [EC:1.7.5.1 1.7.99.-]	COG1140	Nitrate reductase beta subunit	C	Energy production and conversion	Metabolism	73	1	K00371	Bacteria	Nitrospirota
A0A7Y4VPJ6	hppA	K(+)-stimulated pyrophosphate-energized sodium pump	COG3808	Inorganic pyrophosphatase	C	Energy production and conversion	Metabolism	73	1	K15987	Bacteria	Unknown
A0A520WBW7	CS, gltA	citrate synthase [EC:2.3.3.1]	COG0372	Citrate synthase	C	Energy production and conversion	Metabolism	1	1	K01647	Bacteria	Actinomycetota
B4D8J8	E4.1.1.49, pckA	phosphoenolpyruvate carboxykinase (ATP) [EC:4.1.1.49]	COG1866	Phosphoenolpyruvate carboxykinase (ATP)	C	Energy production and conversion	Metabolism	1	1	K01610	Bacteria	Verrucomicrobiota
A0A7V9GR99	livK	branched-chain amino acid transport system substrate-binding protein	COG0683	ABC-type branched-chain amino acid transport systems, periplasmic component	E	Amino acid transport and metabolism	Metabolism	1	1	K01999	Bacteria	Actinomycetota
A0A521VY51	livK	branched-chain amino acid transport system substrate-binding protein	COG0683	ABC-type branched-chain amino acid transport systems, periplasmic component	E	Amino acid transport and metabolism	Metabolism	3	1	K01999	Bacteria	Pseudomonadota
A0A7V8ZDU1	GAPDH, gapA	glyceraldehyde 3-phosphate dehydrogenase [EC:1.2.1.12]	COG0057	Glyceraldehyde-3-phosphate dehydrogenase/erythrose-4-phosphate dehydrogenase	G	Carbohydrate transport and metabolism	Metabolism	23	1	K00134	Bacteria	Unknown
A0A2E7L819	gnl, RGN	gluconolactonase [EC:3.1.1.17]	COG3386	Gluconolactonase	G	Carbohydrate transport and metabolism	Metabolism	3	1	K01053	Bacteria	Unknown
U3GVJ4	glnB	nitrogen regulatory protein P-II 1	COG0347	Nitrogen regulatory protein PII	E	Amino acid transport and metabolism	Metabolism	1	1	K04751	Bacteria	Actinomycetota
A0A845TKX8	exaA	alcohol dehydrogenase (cytochrome c) [EC:1.1.2.8]	COG4993	Glucose dehydrogenase	G	Carbohydrate transport and metabolism	Metabolism	1	1	K00114	Bacteria	Pseudomonadota
A0A2D6YVJ4	GAPDH, gapA	glyceraldehyde 3-phosphate dehydrogenase [EC:1.2.1.12]	COG0057	Glyceraldehyde-3-phosphate dehydrogenase/erythrose-4-phosphate dehydrogenase	G	Carbohydrate transport and metabolism	Metabolism	1	1	K00134	Bacteria	Planctomycetota
A0A6C0TJB7	narH, narY, nxrB	nitrate reductase / nitrite oxidoreductase, beta subunit [EC:1.7.5.1 1.7.99.-]	COG1140	Nitrate reductase beta subunit	C	Energy production and conversion	Metabolism	25	1	K00371	Bacteria	Unknown
A0A6I1JF15	coxM, cutM	aerobic carbon-monoxide dehydrogenase medium subunit [EC:1.2.5.3]	COG1319	Aerobic-type carbon monoxide dehydrogenase, middle subunit CoxM/CutM homologs	C	Energy production and conversion	Metabolism	1	1	K03519	Bacteria	Pseudomonadota
A0A2G2KK86	ATPF1B, atpD	F-type H+/Na+-transporting ATPase subunit beta [EC:7.1.2.2 7.2.2.1]	COG0055	F0F1-type ATP synthase, beta subunit	C	Energy production and conversion	Metabolism	46	1	K02112	Bacteria	Unknown
A0A1W1I6D0	ureC	urease subunit alpha [EC:3.5.1.5]	COG0804	Urea amidohydrolase (urease) alpha subunit	E	Amino acid transport and metabolism	Metabolism	1	1	K01428	Bacteria	Nitrospirota
A0A8G0ZZ86	thuE	trehalose/maltose transport system substrate-binding protein	COG1653	ABC-type sugar transport system, periplasmic component	G	Carbohydrate transport and metabolism	Metabolism	3	1	K10236	Bacteria	Pseudomonadota
A0A2R7YT58	glpK, GK	glycerol kinase [EC:2.7.1.30]	COG0554	Glycerol kinase	C	Energy production and conversion	Metabolism	1	1	K00864	Bacteria	Actinomycetota
A0A7W3IVR6	thuE	trehalose/maltose transport system substrate-binding protein	COG1653	ABC-type sugar transport system, periplasmic component	G	Carbohydrate transport and metabolism	Metabolism	1	1	K10236	Bacteria	Actinomycetota
A0A7X6UCD6	gabT	4-aminobutyrate aminotransferase / (S)-3-amino-2-methylpropionate transaminase / 5-aminovalerate transaminase [EC:2.6.1.19 2.6.1.22 2.6.1.48]	COG0160	4-aminobutyrate aminotransferase and related aminotransferases	E	Amino acid transport and metabolism	Metabolism	1	1	K07250	Bacteria	Actinomycetota
A4FNR2	glpK, GK	glycerol kinase [EC:2.7.1.30]	COG0554	Glycerol kinase	C	Energy production and conversion	Metabolism	1	1	K00864	Bacteria	Actinomycetota
A0A7V3RQW5	ATPF1B, atpD	F-type H+/Na+-transporting ATPase subunit beta [EC:7.1.2.2 7.2.2.1]	COG0055	F0F1-type ATP synthase, beta subunit	C	Energy production and conversion	Metabolism	31	1	K02112	Bacteria	Unknown
A0A6A0R292	ABC.PE.S	peptide/nickel transport system substrate-binding protein	COG0747	ABC-type dipeptide transport system, periplasmic component	E	Amino acid transport and metabolism	Metabolism	1	1	K02035	Bacteria	Armatimonadota
A0A7Y6CVS7	MAO, aofH	monoamine oxidase [EC:1.4.3.4]	COG1231	Monoamine oxidase	E	Amino acid transport and metabolism	Metabolism	2	1	K00274	Bacteria	Unknown
A0A2D9Z535	ATPF1B, atpD	F-type H+/Na+-transporting ATPase subunit beta [EC:7.1.2.2 7.2.2.1]	COG0055	F0F1-type ATP synthase, beta subunit	C	Energy production and conversion	Metabolism	42	1	K02112	Bacteria	Unknown
B8H8I4	glgC	glucose-1-phosphate adenylyltransferase [EC:2.7.7.27]	COG0448	ADP-glucose pyrophosphorylase	G	Carbohydrate transport and metabolism	Metabolism	2	1	K00975	Bacteria	Actinomycetota
A0A5C5S9E3	exaA	alcohol dehydrogenase (cytochrome c) [EC:1.1.2.8]	COG4993	Glucose dehydrogenase	G	Carbohydrate transport and metabolism	Metabolism	1	1	K00114	Bacteria	Pseudomonadota
A0A5J5IJM8	hyaB, hybC	hydrogenase large subunit [EC:1.12.99.6]	COG0374	Ni,Fe-hydrogenase I large subunit	C	Energy production and conversion	Metabolism	1	1	K06281	Bacteria	Bacteroidota
R5N862	GAPDH, gapA	glyceraldehyde 3-phosphate dehydrogenase [EC:1.2.1.12]	COG0057	Glyceraldehyde-3-phosphate dehydrogenase/erythrose-4-phosphate dehydrogenase	G	Carbohydrate transport and metabolism	Metabolism	1	1	K00134	Bacteria	Bacillota
A0A6N6LJ66	cysK	cysteine synthase [EC:2.5.1.47]	COG0031	Cysteine synthase	E	Amino acid transport and metabolism	Metabolism	1	1	K01738	Bacteria	Pseudomonadota
A0A518H891	ATPF1B, atpD	F-type H+/Na+-transporting ATPase subunit beta [EC:7.1.2.2 7.2.2.1]	COG0055	F0F1-type ATP synthase, beta subunit	C	Energy production and conversion	Metabolism	27	1	K02112	Bacteria	Unknown
A0A3B8MVA9	ATPF1B, atpD	F-type H+/Na+-transporting ATPase subunit beta [EC:7.1.2.2 7.2.2.1]	COG0055	F0F1-type ATP synthase, beta subunit	C	Energy production and conversion	Metabolism	5	1	K02112	Bacteria	Unknown
A0A6J4MCT5	exaA	alcohol dehydrogenase (cytochrome c) [EC:1.1.2.8]	COG4993	Glucose dehydrogenase	G	Carbohydrate transport and metabolism	Metabolism	2	1	K00114	Bacteria	Unknown
A0A7H0G2Z0	ENO, eno	enolase [EC:4.2.1.11]	COG0148	Enolase	G	Carbohydrate transport and metabolism	Metabolism	1	1	K01689	Bacteria	Pseudomonadota
A0A0C3RLR6	GAPDH, gapA	glyceraldehyde 3-phosphate dehydrogenase [EC:1.2.1.12]	COG0057	Glyceraldehyde-3-phosphate dehydrogenase/erythrose-4-phosphate dehydrogenase	G	Carbohydrate transport and metabolism	Metabolism	1	1	K00134	Bacteria	Pseudomonadota
A0A2E1YZ96	betB, gbsA	betaine-aldehyde dehydrogenase [EC:1.2.1.8]	COG1012	NAD-dependent aldehyde dehydrogenases	C	Energy production and conversion	Metabolism	1	1	K00130	Bacteria	Pseudomonadota
A0A1S8GNX3	metY	O-acetylhomoserine (thiol)-lyase [EC:2.5.1.49]	COG2873	O-acetylhomoserine sulfhydrylase	E	Amino acid transport and metabolism	Metabolism	1	1	K01740	Bacteria	Pseudomonadota
A0A2E0L8Q6	galM, GALM	aldose 1-epimerase [EC:5.1.3.3]	COG2017	Galactose mutarotase and related enzymes	G	Carbohydrate transport and metabolism	Metabolism	1	1	K01785	Bacteria	Chloroflexota
A0A501WJA1	glpV	glycerol transport system substrate-binding protein	COG1653	ABC-type sugar transport system, periplasmic component	G	Carbohydrate transport and metabolism	Metabolism	3	1	K17321	Bacteria	Pseudomonadota
A0A7M2WTF7	ATPF1B, atpD	F-type H+/Na+-transporting ATPase subunit beta [EC:7.1.2.2 7.2.2.1]	COG0055	F0F1-type ATP synthase, beta subunit	C	Energy production and conversion	Metabolism	3	1	K02112	Bacteria	Unknown
A0A7Y4RE51	CARP, pepA	leucyl aminopeptidase [EC:3.4.11.1]	COG0260	Leucyl aminopeptidase	E	Amino acid transport and metabolism	Metabolism	1	1	K01255	Bacteria	Planctomycetota
A0A7Y5X4B6	aglE, ggtB	alpha-glucoside transport system substrate-binding protein	COG1653	ABC-type sugar transport system, periplasmic component	G	Carbohydrate transport and metabolism	Metabolism	1	1	K10232	Bacteria	Actinomycetota
A0A4Q4CFU3	ABC.PE.S	peptide/nickel transport system substrate-binding protein	COG0747	ABC-type dipeptide transport system, periplasmic component	E	Amino acid transport and metabolism	Metabolism	3	1	K02035	Bacteria	Unknown
A0A543A1K2	glpK, GK	glycerol kinase [EC:2.7.1.30]	COG0554	Glycerol kinase	C	Energy production and conversion	Metabolism	1	1	K00864	Bacteria	Actinomycetota
A0A1U9JWC6	glpK, GK	glycerol kinase [EC:2.7.1.30]	COG0554	Glycerol kinase	C	Energy production and conversion	Metabolism	2	1	K00864	Bacteria	Unknown
A0A7Y2MEQ8	rbsB	ribose transport system substrate-binding protein	COG1879	ABC-type sugar transport system, periplasmic component	G	Carbohydrate transport and metabolism	Metabolism	1	1	K10439	Bacteria	Pseudomonadota
A0A838TWP9	SOD2	superoxide dismutase, Fe-Mn family [EC:1.15.1.1]	COG0605	Superoxide dismutase	P	Inorganic ion transport and metabolism	Metabolism	1	1	K04564	Bacteria	NA
A0A4S8I0X2	ALDH	aldehyde dehydrogenase (NAD+) [EC:1.2.1.3]	COG1012	NAD-dependent aldehyde dehydrogenases	C	Energy production and conversion	Metabolism	1	1	K00128	Bacteria	Bacteroidota
A0A840SMG1	rbsB	ribose transport system substrate-binding protein	COG1879	ABC-type sugar transport system, periplasmic component	G	Carbohydrate transport and metabolism	Metabolism	1	1	K10439	Bacteria	Pseudomonadota
A0A6I1JHX5	paaH, hbd, fadB, mmgB	3-hydroxybutyryl-CoA dehydrogenase [EC:1.1.1.157]	COG1250	3-hydroxyacyl-CoA dehydrogenase	I	Lipid transport and metabolism	Metabolism	1	1	K00074	Bacteria	Pseudomonadota
B4D3Y9	ENO, eno	enolase [EC:4.2.1.11]	COG0148	Enolase	G	Carbohydrate transport and metabolism	Metabolism	1	1	K01689	Bacteria	Verrucomicrobiota
Q2JIP3	rbcL, cbbL	ribulose-bisphosphate carboxylase large chain [EC:4.1.1.39]	COG1850	Ribulose 1,5-bisphosphate carboxylase, large subunit	G	Carbohydrate transport and metabolism	Metabolism	11	1	K01601	Bacteria	Unknown
Q01S92	hyaB, hybC	hydrogenase large subunit [EC:1.12.99.6]	COG0374	Ni,Fe-hydrogenase I large subunit	C	Energy production and conversion	Metabolism	9	1	K06281	Bacteria	Unknown
A0A540V5S3	ACO, acnA	aconitate hydratase [EC:4.2.1.3]	COG1048	Aconitase A	C	Energy production and conversion	Metabolism	1	1	K01681	Bacteria	Chloroflexota
A0A7Z1R0X4	aspA	aspartate ammonia-lyase [EC:4.3.1.1]	COG1027	Aspartate ammonia-lyase	E	Amino acid transport and metabolism	Metabolism	1	1	K01744	Bacteria	Acidobacteriota
A0A5C1W8E2	rbsB	ribose transport system substrate-binding protein	COG1879	ABC-type sugar transport system, periplasmic component	G	Carbohydrate transport and metabolism	Metabolism	2	1	K10439	Bacteria	Pseudomonadota
A0A1U7CYY1	E3.5.1.49	formamidase [EC:3.5.1.49]	COG2421	Predicted acetamidase/formamidase	C	Energy production and conversion	Metabolism	1	1	K01455	Bacteria	Planctomycetota
A0A8J4HB48	exaA	alcohol dehydrogenase (cytochrome c) [EC:1.1.2.8]	COG4993	Glucose dehydrogenase	G	Carbohydrate transport and metabolism	Metabolism	1	1	K00114	Bacteria	Pseudomonadota
A0A7C2EBR3	livK	branched-chain amino acid transport system substrate-binding protein	COG0683	ABC-type branched-chain amino acid transport systems, periplasmic component	E	Amino acid transport and metabolism	Metabolism	1	1	K01999	Bacteria	Methylomirabilota
A0A3D5ST49	ATPF1D, atpH	F-type H+-transporting ATPase subunit delta	COG0712	F0F1-type ATP synthase, delta subunit (mitochondrial oligomycin sensitivity protein)	C	Energy production and conversion	Metabolism	2	1	K02113	Bacteria	Acidobacteriota
A0A2M7KLQ4	rbsB	ribose transport system substrate-binding protein	COG1879	ABC-type sugar transport system, periplasmic component	G	Carbohydrate transport and metabolism	Metabolism	2	1	K10439	Bacteria	Unknown
A0A1M3NM05	livK	branched-chain amino acid transport system substrate-binding protein	COG0683	ABC-type branched-chain amino acid transport systems, periplasmic component	E	Amino acid transport and metabolism	Metabolism	4	1	K01999	Bacteria	Pseudomonadota
A0A7X7KF02	G6PD, zwf	glucose-6-phosphate 1-dehydrogenase [EC:1.1.1.49 1.1.1.363]	COG0364	Glucose-6-phosphate 1-dehydrogenase	G	Carbohydrate transport and metabolism	Metabolism	1	1	K00036	Bacteria	Planctomycetota
A0A1Q4BRG0	glpV	glycerol transport system substrate-binding protein	COG1653	ABC-type sugar transport system, periplasmic component	G	Carbohydrate transport and metabolism	Metabolism	11	1	K17321	Bacteria	Pseudomonadota
A0A7C2PW89	GAPDH, gapA	glyceraldehyde 3-phosphate dehydrogenase [EC:1.2.1.12]	COG0057	Glyceraldehyde-3-phosphate dehydrogenase/erythrose-4-phosphate dehydrogenase	G	Carbohydrate transport and metabolism	Metabolism	1	1	K00134	Bacteria	Planctomycetota
A0A4Q4ZAJ3	xylF	D-xylose transport system substrate-binding protein	COG4213	ABC-type xylose transport system, periplasmic component	G	Carbohydrate transport and metabolism	Metabolism	1	1	K10543	Bacteria	Actinomycetota
A0A127F0H6	livK	branched-chain amino acid transport system substrate-binding protein	COG0683	ABC-type branched-chain amino acid transport systems, periplasmic component	E	Amino acid transport and metabolism	Metabolism	1	1	K01999	Bacteria	Pseudomonadota
A0A5C5TCQ5	glpV	glycerol transport system substrate-binding protein	COG1653	ABC-type sugar transport system, periplasmic component	G	Carbohydrate transport and metabolism	Metabolism	1	1	K17321	Bacteria	Pseudomonadota
A0A349K922	exaA	alcohol dehydrogenase (cytochrome c) [EC:1.1.2.8]	COG4993	Glucose dehydrogenase	G	Carbohydrate transport and metabolism	Metabolism	2	1	K00114	Bacteria	Unknown
A0A2D5Z8T9	ATPF1B, atpD	F-type H+/Na+-transporting ATPase subunit beta [EC:7.1.2.2 7.2.2.1]	COG0055	F0F1-type ATP synthase, beta subunit	C	Energy production and conversion	Metabolism	6	1	K02112	Bacteria	Unknown
A0A847HDE5	PGD, gnd, gntZ	6-phosphogluconate dehydrogenase [EC:1.1.1.44 1.1.1.343]	COG0362	6-phosphogluconate dehydrogenase	G	Carbohydrate transport and metabolism	Metabolism	1	1	K00033	Bacteria	Actinomycetota
A0A3C1L2D6	xylF	D-xylose transport system substrate-binding protein	COG4213	ABC-type xylose transport system, periplasmic component	G	Carbohydrate transport and metabolism	Metabolism	1	1	K10543	Bacteria	Actinomycetota
A0A7M2YZC5	xylF	D-xylose transport system substrate-binding protein	COG4213	ABC-type xylose transport system, periplasmic component	G	Carbohydrate transport and metabolism	Metabolism	2	1	K10543	Bacteria	Actinomycetota
A0A6L5F469	coxL, cutL	aerobic carbon-monoxide dehydrogenase large subunit [EC:1.2.5.3]	COG1529	Aerobic-type carbon monoxide dehydrogenase, large subunit CoxL/CutL homologs	C	Energy production and conversion	Metabolism	2	1	K03520	Bacteria	Actinomycetota
A7IF92	livK	branched-chain amino acid transport system substrate-binding protein	COG0683	ABC-type branched-chain amino acid transport systems, periplasmic component	E	Amino acid transport and metabolism	Metabolism	6	1	K01999	Bacteria	Pseudomonadota
A0A143PSW7	coxL, cutL	aerobic carbon-monoxide dehydrogenase large subunit [EC:1.2.5.3]	COG1529	Aerobic-type carbon monoxide dehydrogenase, large subunit CoxL/CutL homologs	C	Energy production and conversion	Metabolism	7	1	K03520	Bacteria	Acidobacteriota
A0JY68	ATPF0B, atpF	F-type H+-transporting ATPase subunit b	COG0711	F0F1-type ATP synthase, subunit b	C	Energy production and conversion	Metabolism	1	1	K02109	Bacteria	Actinomycetota
A0A3N5PLQ8	ptsH	phosphocarrier protein HPr	COG1925	Phosphotransferase system, HPr-related proteins	G	Carbohydrate transport and metabolism	Metabolism	1	1	K02784	Bacteria	Planctomycetota
A0A1Q4BV29	livK	branched-chain amino acid transport system substrate-binding protein	COG0683	ABC-type branched-chain amino acid transport systems, periplasmic component	E	Amino acid transport and metabolism	Metabolism	1	1	K01999	Bacteria	Pseudomonadota
A0A098QZU4	PK, pyk	pyruvate kinase [EC:2.7.1.40]	COG0469	Pyruvate kinase	G	Carbohydrate transport and metabolism	Metabolism	1	1	K00873	Bacteria	Spirochaetota
A0A098QYS8	E2.3.1.54, pflD	formate C-acetyltransferase [EC:2.3.1.54]	COG1882	Pyruvate-formate lyase	C	Energy production and conversion	Metabolism	1	1	K00656	Bacteria	Spirochaetota
A0A3N7GTD8	GAPDH, gapA	glyceraldehyde 3-phosphate dehydrogenase [EC:1.2.1.12]	COG0057	Glyceraldehyde-3-phosphate dehydrogenase/erythrose-4-phosphate dehydrogenase	G	Carbohydrate transport and metabolism	Metabolism	1	1	K00134	Bacteria	Actinomycetota
A0A7Y2MB32	bfr	bacterioferritin [EC:1.16.3.1]	COG2193	Bacterioferritin (cytochrome b1)	P	Inorganic ion transport and metabolism	Metabolism	1	1	K03594	Bacteria	Pseudomonadota
A0A849IW61	glnA, GLUL	glutamine synthetase [EC:6.3.1.2]	COG0174	Glutamine synthetase	E	Amino acid transport and metabolism	Metabolism	15	1	K01915	Bacteria	Unknown
A0A2E5VPY4	cysK	cysteine synthase [EC:2.5.1.47]	COG0031	Cysteine synthase	E	Amino acid transport and metabolism	Metabolism	11	1	K01738	Bacteria	Planctomycetota
A0A5C5T5M7	livK	branched-chain amino acid transport system substrate-binding protein	COG0683	ABC-type branched-chain amino acid transport systems, periplasmic component	E	Amino acid transport and metabolism	Metabolism	1	1	K01999	Bacteria	Pseudomonadota
A0A6I1QRY8	glnA, GLUL	glutamine synthetase [EC:6.3.1.2]	COG0174	Glutamine synthetase	E	Amino acid transport and metabolism	Metabolism	6	1	K01915	Bacteria	Unknown
A0A3A4VK51	dmsA	anaerobic dimethyl sulfoxide reductase subunit A [EC:1.8.5.3]	COG0243	Anaerobic dehydrogenases, typically selenocysteine-containing	C	Energy production and conversion	Metabolism	1	1	K07306	Bacteria	Chloroflexota
A0A838RUC6	sdhA, frdA	succinate dehydrogenase / fumarate reductase, flavoprotein subunit [EC:1.3.5.1 1.3.5.4]	COG1053	Succinate dehydrogenase/fumarate reductase, flavoprotein subunit	C	Energy production and conversion	Metabolism	30	1	K00239	Bacteria	Unknown
A0A7G9RC83	DLAT, aceF, pdhC	pyruvate dehydrogenase E2 component (dihydrolipoamide acetyltransferase) [EC:2.3.1.12]	COG0508	Pyruvate/2-oxoglutarate dehydrogenase complex, dihydrolipoamide acyltransferase (E2) component, and related enzymes	C	Energy production and conversion	Metabolism	4	1	K00627	Bacteria	Actinomycetota
A0A4S5AT54	glgC	glucose-1-phosphate adenylyltransferase [EC:2.7.7.27]	COG0448	ADP-glucose pyrophosphorylase	G	Carbohydrate transport and metabolism	Metabolism	3	1	K00975	Bacteria	Actinomycetota
I6ATP8	E3.5.1.49	formamidase [EC:3.5.1.49]	COG2421	Predicted acetamidase/formamidase	C	Energy production and conversion	Metabolism	10	1	K01455	Bacteria	Unknown
A0A143PKJ6	E4.3.1.17, sdaA, sdaB, tdcG	L-serine dehydratase [EC:4.3.1.17]	COG1760	L-serine deaminase	E	Amino acid transport and metabolism	Metabolism	6	1	K01752	Bacteria	Unknown
D2KU83	SOD2	superoxide dismutase, Fe-Mn family [EC:1.15.1.1]	COG0605	Superoxide dismutase	P	Inorganic ion transport and metabolism	Metabolism	10	1	K04564	Bacteria	Actinomycetota
A0A6A7Y1M8	pstS	phosphate transport system substrate-binding protein	COG0226	ABC-type phosphate transport system, periplasmic component	P	Inorganic ion transport and metabolism	Metabolism	8	1	K02040	Bacteria	Pseudomonadota
A0A6B0XKI8	glnA, GLUL	glutamine synthetase [EC:6.3.1.2]	COG0174	Glutamine synthetase	E	Amino acid transport and metabolism	Metabolism	15	1	K01915	Bacteria	Unknown
A0A1G7SWA8	fabI	enoyl-[acyl-carrier protein] reductase I [EC:1.3.1.9 1.3.1.10]	COG0623	Enoyl-[acyl-carrier-protein] reductase (NADH)	I	Lipid transport and metabolism	Metabolism	15	1	K00208	Bacteria	Pseudomonadota
V4NXG8	gnl, RGN	gluconolactonase [EC:3.1.1.17]	COG3386	Gluconolactonase	G	Carbohydrate transport and metabolism	Metabolism	21	1	K01053	Bacteria	Unknown
A0A522NZB4	DLD, lpd, pdhD	dihydrolipoamide dehydrogenase [EC:1.8.1.4]	COG1249	Pyruvate/2-oxoglutarate dehydrogenase complex, dihydrolipoamide dehydrogenase (E3) component, and related enzymes	C	Energy production and conversion	Metabolism	3	1	K00382	Bacteria	Actinomycetota
A0A317HRS8	hppA	K(+)-stimulated pyrophosphate-energized sodium pump	COG3808	Inorganic pyrophosphatase	C	Energy production and conversion	Metabolism	68	1	K15987	Bacteria	Unknown
A0A410DMH5	SOD2	superoxide dismutase, Fe-Mn family [EC:1.15.1.1]	COG0605	Superoxide dismutase	P	Inorganic ion transport and metabolism	Metabolism	22	1	K04564	Bacteria	Unknown
A0A357F443	E3.3.1.1, ahcY	adenosylhomocysteinase [EC:3.3.1.1]	COG0499	S-adenosylhomocysteine hydrolase	H	Coenzyme transport and metabolism	Metabolism	31	1	K01251	Bacteria	Unknown
A0A1H4UFN4	rbsB	ribose transport system substrate-binding protein	COG1879	ABC-type sugar transport system, periplasmic component	G	Carbohydrate transport and metabolism	Metabolism	6	1	K10439	Bacteria	Unknown
A0A177QJN0	cobA-hemD	uroporphyrinogen III methyltransferase / synthase [EC:2.1.1.107 4.2.1.75]	COG0007	Uroporphyrinogen-III methylase	H	Coenzyme transport and metabolism	Metabolism	1	1	K13542	Bacteria	Nitrospirota
A0A1G4Q761	CPOX, hemF	coproporphyrinogen III oxidase [EC:1.3.3.3]	COG0408	Coproporphyrinogen III oxidase	H	Coenzyme transport and metabolism	Metabolism	1	1	K00228	Bacteria	Pseudomonadota
A0A1C6IZH0	PGK, pgk	phosphoglycerate kinase [EC:2.7.2.3]	COG0126	3-phosphoglycerate kinase	G	Carbohydrate transport and metabolism	Metabolism	1	1	K00927	Bacteria	Bacillota
A0A521KXA9	livK	branched-chain amino acid transport system substrate-binding protein	COG0683	ABC-type branched-chain amino acid transport systems, periplasmic component	E	Amino acid transport and metabolism	Metabolism	3	1	K01999	Bacteria	Pseudomonadota
A0A1C6ELL4	E4.1.1.49, pckA	phosphoenolpyruvate carboxykinase (ATP) [EC:4.1.1.49]	COG1866	Phosphoenolpyruvate carboxykinase (ATP)	C	Energy production and conversion	Metabolism	9	1	K01610	Bacteria	Bacillota
A0A6B3UIG9	E2.3.1.8, pta	phosphate acetyltransferase [EC:2.3.1.8]	COG0280	Phosphotransacetylase	C	Energy production and conversion	Metabolism	4	1	K00625	Bacteria	Pseudomonadota
A0A2D9TAL8	PGK, pgk	phosphoglycerate kinase [EC:2.7.2.3]	COG0126	3-phosphoglycerate kinase	G	Carbohydrate transport and metabolism	Metabolism	2	1	K00927	Bacteria	Unknown
A0A7W3P5E1	ald	alanine dehydrogenase [EC:1.4.1.1]	COG0686	Alanine dehydrogenase	E	Amino acid transport and metabolism	Metabolism	2	1	K00259	Bacteria	Actinomycetota
A0A2T7VV34	ispE	4-diphosphocytidyl-2-C-methyl-D-erythritol kinase [EC:2.7.1.148]	COG1947	4-diphosphocytidyl-2C-methyl-D-erythritol 2-phosphate synthase	I	Lipid transport and metabolism	Metabolism	4	1	K00919	Bacteria	Pseudomonadota
A0A512NHW8	livK	branched-chain amino acid transport system substrate-binding protein	COG0683	ABC-type branched-chain amino acid transport systems, periplasmic component	E	Amino acid transport and metabolism	Metabolism	2	1	K01999	Bacteria	Pseudomonadota
A0A7Y2QC72	coxM, cutM	aerobic carbon-monoxide dehydrogenase medium subunit [EC:1.2.5.3]	COG1319	Aerobic-type carbon monoxide dehydrogenase, middle subunit CoxM/CutM homologs	C	Energy production and conversion	Metabolism	2	1	K03519	Bacteria	Pseudomonadota
A0A7Y2Q9F4	gcd	quinoprotein glucose dehydrogenase [EC:1.1.5.2]	COG4993	Glucose dehydrogenase	G	Carbohydrate transport and metabolism	Metabolism	4	1	K00117	Bacteria	Unknown
A0A1G6N936	glpK, GK	glycerol kinase [EC:2.7.1.30]	COG0554	Glycerol kinase	C	Energy production and conversion	Metabolism	2	1	K00864	Bacteria	Unknown
A0A1C6D8G0	celA, chbB	cellobiose PTS system EIIB component [EC:2.7.1.196 2.7.1.205]	COG1440	Phosphotransferase system cellobiose-specific component IIB	G	Carbohydrate transport and metabolism	Metabolism	2	1	K02760	Bacteria	Bacillota
Q6XZA4	SOD2	superoxide dismutase, Fe-Mn family [EC:1.15.1.1]	COG0605	Superoxide dismutase	P	Inorganic ion transport and metabolism	Metabolism	1	1	K04564	Bacteria	Bacillota
A0A6B0XL61	coxL, cutL	aerobic carbon-monoxide dehydrogenase large subunit [EC:1.2.5.3]	COG1529	Aerobic-type carbon monoxide dehydrogenase, large subunit CoxL/CutL homologs	C	Energy production and conversion	Metabolism	17	1	K03520	Bacteria	Unknown
A0A523S7U6	E2.2.1.2, talA, talB	transaldolase [EC:2.2.1.2]	COG0176	Transaldolase	G	Carbohydrate transport and metabolism	Metabolism	2	1	K00616	Bacteria	Chloroflexota
A0A1A9I8S4	SOD2	superoxide dismutase, Fe-Mn family [EC:1.15.1.1]	COG0605	Superoxide dismutase	P	Inorganic ion transport and metabolism	Metabolism	8	1	K04564	Bacteria	Unknown
A0A7V2HBH9	gnl, RGN	gluconolactonase [EC:3.1.1.17]	COG3386	Gluconolactonase	G	Carbohydrate transport and metabolism	Metabolism	7	1	K01053	Bacteria	Unknown
A0A355DB02	hemA	glutamyl-tRNA reductase [EC:1.2.1.70]	COG0373	Glutamyl-tRNA reductase	H	Coenzyme transport and metabolism	Metabolism	5	1	K02492	Bacteria	Bacillota
A0A840SHJ4	dppA	dipeptide transport system substrate-binding protein	COG0747	ABC-type dipeptide transport system, periplasmic component	E	Amino acid transport and metabolism	Metabolism	1	1	K12368	Bacteria	Pseudomonadota
A0A147HS49	rbsB	ribose transport system substrate-binding protein	COG1879	ABC-type sugar transport system, periplasmic component	G	Carbohydrate transport and metabolism	Metabolism	1	1	K10439	Bacteria	Pseudomonadota
A0A3D3TTC7	AROA2, aroA	3-deoxy-7-phosphoheptulonate synthase [EC:2.5.1.54]	COG2876	3-deoxy-D-arabino-heptulosonate 7-phosphate (DAHP) synthase	E	Amino acid transport and metabolism	Metabolism	7	2	K03856;K13853	Bacteria	Unknown
A0A3D6CPH5	xylF	D-xylose transport system substrate-binding protein	COG4213	ABC-type xylose transport system, periplasmic component	G	Carbohydrate transport and metabolism	Metabolism	11	1	K10543	Bacteria	Pseudomonadota
A0A0I9S4J7	FBA, fbaA	fructose-bisphosphate aldolase, class II [EC:4.1.2.13]	COG0191	Fructose/tagatose bisphosphate aldolase	G	Carbohydrate transport and metabolism	Metabolism	6	1	K01624	Bacteria	Unknown
A0A0F7GDV9	glnA, GLUL	glutamine synthetase [EC:6.3.1.2]	COG0174	Glutamine synthetase	E	Amino acid transport and metabolism	Metabolism	7	1	K01915	Bacteria	Unknown
A0A7V4NZM4	E4.1.3.1, aceA	isocitrate lyase [EC:4.1.3.1]	COG2224	Isocitrate lyase	C	Energy production and conversion	Metabolism	1	1	K01637	Bacteria	Planctomycetota
A0A6C0TF85	narH, narY, nxrB	nitrate reductase / nitrite oxidoreductase, beta subunit [EC:1.7.5.1 1.7.99.-]	COG1140	Nitrate reductase beta subunit	C	Energy production and conversion	Metabolism	146	1	K00371	Bacteria	Unknown
A0A014P6G0	SOD2	superoxide dismutase, Fe-Mn family [EC:1.15.1.1]	COG0605	Superoxide dismutase	P	Inorganic ion transport and metabolism	Metabolism	4	1	K04564	Bacteria	Pseudomonadota
A0A371B7U8	livK	branched-chain amino acid transport system substrate-binding protein	COG0683	ABC-type branched-chain amino acid transport systems, periplasmic component	E	Amino acid transport and metabolism	Metabolism	4	1	K01999	Bacteria	Pseudomonadota
A0A317FGR1	livK	branched-chain amino acid transport system substrate-binding protein	COG0683	ABC-type branched-chain amino acid transport systems, periplasmic component	E	Amino acid transport and metabolism	Metabolism	2	1	K01999	Bacteria	Pseudomonadota
A0A6M8HVR5	rhaS	rhamnose transport system substrate-binding protein	COG1879	ABC-type sugar transport system, periplasmic component	G	Carbohydrate transport and metabolism	Metabolism	3	1	K10559	Bacteria	Pseudomonadota
A0A7W5JXQ5	livK	branched-chain amino acid transport system substrate-binding protein	COG0683	ABC-type branched-chain amino acid transport systems, periplasmic component	E	Amino acid transport and metabolism	Metabolism	1	1	K01999	Bacteria	Actinomycetota
A0A317HIV2	glnA, GLUL	glutamine synthetase [EC:6.3.1.2]	COG0174	Glutamine synthetase	E	Amino acid transport and metabolism	Metabolism	3	1	K01915	Bacteria	Acidobacteriota
A0A7W5JWJ6	frcA	fructose transport system ATP-binding protein	COG1129	ABC-type sugar transport system, ATPase component	G	Carbohydrate transport and metabolism	Metabolism	3	1	K10554	Bacteria	Actinomycetota
A0A521QYJ8	puuB, ordL	gamma-glutamylputrescine oxidase [EC:1.4.3.-]	COG0665	Glycine/D-amino acid oxidases (deaminating)	E	Amino acid transport and metabolism	Metabolism	1	1	K09471	Bacteria	Pseudomonadota
A0A7G5EMX1	aldB	aldehyde dehydrogenase [EC:1.2.1.-]	COG1012	NAD-dependent aldehyde dehydrogenases	C	Energy production and conversion	Metabolism	3	1	K00138	Bacteria	Pseudomonadota
A0A7X7GY79	ATPF1B, atpD	F-type H+/Na+-transporting ATPase subunit beta [EC:7.1.2.2 7.2.2.1]	COG0055	F0F1-type ATP synthase, beta subunit	C	Energy production and conversion	Metabolism	2	1	K02112	Bacteria	Chloroflexota
A0A2W5SP49	GAPDH, gapA	glyceraldehyde 3-phosphate dehydrogenase [EC:1.2.1.12]	COG0057	Glyceraldehyde-3-phosphate dehydrogenase/erythrose-4-phosphate dehydrogenase	G	Carbohydrate transport and metabolism	Metabolism	5	1	K00134	Bacteria	Unknown
A0A2U1WMJ1	livK	branched-chain amino acid transport system substrate-binding protein	COG0683	ABC-type branched-chain amino acid transport systems, periplasmic component	E	Amino acid transport and metabolism	Metabolism	3	1	K01999	Bacteria	Pseudomonadota
R6AIZ5	pps, ppsA	pyruvate, water dikinase [EC:2.7.9.2]	COG0574	Phosphoenolpyruvate synthase/pyruvate phosphate dikinase	G	Carbohydrate transport and metabolism	Metabolism	1	1	K01007	Bacteria	Bacillota
A0A1I1MXP0	aglE, ggtB	alpha-glucoside transport system substrate-binding protein	COG1653	ABC-type sugar transport system, periplasmic component	G	Carbohydrate transport and metabolism	Metabolism	1	1	K10232	Bacteria	Actinomycetota
A0A2E8DGN6	E4.1.3.1, aceA	isocitrate lyase [EC:4.1.3.1]	COG2224	Isocitrate lyase	C	Energy production and conversion	Metabolism	3	1	K01637	Bacteria	Actinomycetota
A0A6I6JKN6	livM	branched-chain amino acid transport system permease protein	COG0559	Branched-chain amino acid ABC-type transport system, permease components	E	Amino acid transport and metabolism	Metabolism	1	1	K01998	Bacteria	Pseudomonadota
A0A7C4YW86	hppA	K(+)-stimulated pyrophosphate-energized sodium pump	COG3808	Inorganic pyrophosphatase	C	Energy production and conversion	Metabolism	73	1	K15987	Bacteria	Unknown
A0A0M3CDF3	GAPDH, gapA	glyceraldehyde 3-phosphate dehydrogenase [EC:1.2.1.12]	COG0057	Glyceraldehyde-3-phosphate dehydrogenase/erythrose-4-phosphate dehydrogenase	G	Carbohydrate transport and metabolism	Metabolism	1	1	K00134	Bacteria	Bacteroidota
A0A7Y2MDV7	rbsB	ribose transport system substrate-binding protein	COG1879	ABC-type sugar transport system, periplasmic component	G	Carbohydrate transport and metabolism	Metabolism	2	1	K10439	Bacteria	Pseudomonadota
A0A1Q4BYX4	E2.3.1.8, pta	phosphate acetyltransferase [EC:2.3.1.8]	COG0280	Phosphotransacetylase	C	Energy production and conversion	Metabolism	2	1	K00625	Bacteria	Unknown
A0A840SMN6	rbsB	ribose transport system substrate-binding protein	COG1879	ABC-type sugar transport system, periplasmic component	G	Carbohydrate transport and metabolism	Metabolism	1	1	K10439	Bacteria	Pseudomonadota
A0A0Q4KWE1	mcl2	(3S)-malyl-CoA thioesterase [EC:3.1.2.30]	COG2301	Citrate lyase beta subunit	G	Carbohydrate transport and metabolism	Metabolism	1	1	K14451	Bacteria	Pseudomonadota
A0A7W1E7C3	cysK	cysteine synthase [EC:2.5.1.47]	COG0031	Cysteine synthase	E	Amino acid transport and metabolism	Metabolism	8	1	K01738	Bacteria	Unknown
A0A3A4QHN0	livK	branched-chain amino acid transport system substrate-binding protein	COG0683	ABC-type branched-chain amino acid transport systems, periplasmic component	E	Amino acid transport and metabolism	Metabolism	1	1	K01999	Bacteria	Chloroflexota
A0A840SFT6	rbsB	ribose transport system substrate-binding protein	COG1879	ABC-type sugar transport system, periplasmic component	G	Carbohydrate transport and metabolism	Metabolism	3	1	K10439	Bacteria	Pseudomonadota
A0A1J9W940	E3.1.3.1, phoA, phoB	alkaline phosphatase [EC:3.1.3.1]	COG1785	Alkaline phosphatase	P	Inorganic ion transport and metabolism	Metabolism	6	1	K01077	Bacteria	Bacillota
A0A840YJ22	treY, glgY	(1->4)-alpha-D-glucan 1-alpha-D-glucosylmutase [EC:5.4.99.15]	COG3280	Maltooligosyl trehalose synthase	G	Carbohydrate transport and metabolism	Metabolism	13	1	K06044	Bacteria	Pseudomonadota
A0A317IAB2	hppA	K(+)-stimulated pyrophosphate-energized sodium pump	COG3808	Inorganic pyrophosphatase	C	Energy production and conversion	Metabolism	75	1	K15987	Bacteria	Unknown
A0A2S6N2T9	gnl, RGN	gluconolactonase [EC:3.1.1.17]	COG3386	Gluconolactonase	G	Carbohydrate transport and metabolism	Metabolism	1	1	K01053	Bacteria	Pseudomonadota
A0A2T6CR62	GAPDH, gapA	glyceraldehyde 3-phosphate dehydrogenase [EC:1.2.1.12]	COG0057	Glyceraldehyde-3-phosphate dehydrogenase/erythrose-4-phosphate dehydrogenase	G	Carbohydrate transport and metabolism	Metabolism	10	1	K00134	Bacteria	Unknown
Q82IZ2	GAPDH, gapA	glyceraldehyde 3-phosphate dehydrogenase [EC:1.2.1.12]	COG0057	Glyceraldehyde-3-phosphate dehydrogenase/erythrose-4-phosphate dehydrogenase	G	Carbohydrate transport and metabolism	Metabolism	8	1	K00134	Bacteria	Unknown
A0A7M1PXH9	sucC	succinyl-CoA synthetase beta subunit [EC:6.2.1.5]	COG0045	Succinyl-CoA synthetase, beta subunit	C	Energy production and conversion	Metabolism	7	1	K01903	Bacteria	Unknown
A0A3C0T199	cysK	cysteine synthase [EC:2.5.1.47]	COG0031	Cysteine synthase	E	Amino acid transport and metabolism	Metabolism	1	1	K01738	Bacteria	Spirochaetota
A0A7Y1UMS1	xylF	D-xylose transport system substrate-binding protein	COG4213	ABC-type xylose transport system, periplasmic component	G	Carbohydrate transport and metabolism	Metabolism	2	1	K10543	Bacteria	Actinomycetota
F0Z4J0	TPI, tpiA	triosephosphate isomerase (TIM) [EC:5.3.1.1]	COG0149	Triosephosphate isomerase	G	Carbohydrate transport and metabolism	Metabolism	4	1	K01803	Bacteria	Bacillota
A0A7W0K222	glpK, GK	glycerol kinase [EC:2.7.1.30]	COG0554	Glycerol kinase	C	Energy production and conversion	Metabolism	1	1	K00864	Bacteria	Actinomycetota
I1TGC0	ATPF1B, atpD	F-type H+/Na+-transporting ATPase subunit beta [EC:7.1.2.2 7.2.2.1]	COG0055	F0F1-type ATP synthase, beta subunit	C	Energy production and conversion	Metabolism	1	1	K02112	Bacteria	Pseudomonadota
A0A2T8FFR6	garR, glxR	2-hydroxy-3-oxopropionate reductase [EC:1.1.1.60]	COG2084	3-hydroxyisobutyrate dehydrogenase and related beta-hydroxyacid dehydrogenases	I	Lipid transport and metabolism	Metabolism	2	1	K00042	Bacteria	Actinomycetota
A0A1Q7PFC2	ABC.PE.S	peptide/nickel transport system substrate-binding protein	COG0747	ABC-type dipeptide transport system, periplasmic component	E	Amino acid transport and metabolism	Metabolism	3	1	K02035	Bacteria	Unknown
A0A5C5SVI2	livK	branched-chain amino acid transport system substrate-binding protein	COG0683	ABC-type branched-chain amino acid transport systems, periplasmic component	E	Amino acid transport and metabolism	Metabolism	1	1	K01999	Bacteria	Pseudomonadota
A0A450XHU1	gltB	glutamate synthase (NADPH) large chain [EC:1.4.1.13]	COG0067	Glutamate synthase domain 1	E	Amino acid transport and metabolism	Metabolism	2	1	K00265	Bacteria	Pseudomonadota
A0A6N2TB78	LDH, ldh	L-lactate dehydrogenase [EC:1.1.1.27]	COG0039	Malate/lactate dehydrogenases	C	Energy production and conversion	Metabolism	3	1	K00016	Bacteria	Bacillota
A0A521VY51	livK	branched-chain amino acid transport system substrate-binding protein	COG0683	ABC-type branched-chain amino acid transport systems, periplasmic component	E	Amino acid transport and metabolism	Metabolism	3	1	K01999	Bacteria	Pseudomonadota
A0A845TKX8	exaA	alcohol dehydrogenase (cytochrome c) [EC:1.1.2.8]	COG4993	Glucose dehydrogenase	G	Carbohydrate transport and metabolism	Metabolism	1	1	K00114	Bacteria	Pseudomonadota
A0A2D6YVJ4	GAPDH, gapA	glyceraldehyde 3-phosphate dehydrogenase [EC:1.2.1.12]	COG0057	Glyceraldehyde-3-phosphate dehydrogenase/erythrose-4-phosphate dehydrogenase	G	Carbohydrate transport and metabolism	Metabolism	1	1	K00134	Bacteria	Planctomycetota
R5ZS84	GAPDH, gapA	glyceraldehyde 3-phosphate dehydrogenase [EC:1.2.1.12]	COG0057	Glyceraldehyde-3-phosphate dehydrogenase/erythrose-4-phosphate dehydrogenase	G	Carbohydrate transport and metabolism	Metabolism	1	1	K00134	Bacteria	Bacillota
A0A845TS04	livK	branched-chain amino acid transport system substrate-binding protein	COG0683	ABC-type branched-chain amino acid transport systems, periplasmic component	E	Amino acid transport and metabolism	Metabolism	4	1	K01999	Bacteria	Pseudomonadota
A0A6I1JF15	coxM, cutM	aerobic carbon-monoxide dehydrogenase medium subunit [EC:1.2.5.3]	COG1319	Aerobic-type carbon monoxide dehydrogenase, middle subunit CoxM/CutM homologs	C	Energy production and conversion	Metabolism	1	1	K03519	Bacteria	Pseudomonadota
A0A1W1I6D0	ureC	urease subunit alpha [EC:3.5.1.5]	COG0804	Urea amidohydrolase (urease) alpha subunit	E	Amino acid transport and metabolism	Metabolism	1	1	K01428	Bacteria	Nitrospirota
A0A8G0ZZ86	thuE	trehalose/maltose transport system substrate-binding protein	COG1653	ABC-type sugar transport system, periplasmic component	G	Carbohydrate transport and metabolism	Metabolism	3	1	K10236	Bacteria	Pseudomonadota
E4RKU2	gcpE, ispG	(E)-4-hydroxy-3-methylbut-2-enyl-diphosphate synthase [EC:1.17.7.1 1.17.7.3]	COG0821	Enzyme involved in the deoxyxylulose pathway of isoprenoid biosynthesis	I	Lipid transport and metabolism	Metabolism	2	1	K03526	Bacteria	Bacillota
A0A7W3IVR6	thuE	trehalose/maltose transport system substrate-binding protein	COG1653	ABC-type sugar transport system, periplasmic component	G	Carbohydrate transport and metabolism	Metabolism	1	1	K10236	Bacteria	Actinomycetota
A0A370DMN6	pntA	H+-translocating NAD(P) transhydrogenase subunit alpha [EC:1.6.1.2 7.1.1.1]	COG3288	NAD/NADP transhydrogenase alpha subunit	C	Energy production and conversion	Metabolism	2	1	K00324	Bacteria	Pseudomonadota
A0A2E7A817	ACAT, atoB	acetyl-CoA C-acetyltransferase [EC:2.3.1.9]	COG0183	Acetyl-CoA acetyltransferase	I	Lipid transport and metabolism	Metabolism	1	1	K00626	Bacteria	Actinomycetota
A4FNR2	glpK, GK	glycerol kinase [EC:2.7.1.30]	COG0554	Glycerol kinase	C	Energy production and conversion	Metabolism	1	1	K00864	Bacteria	Actinomycetota
A0A7Y3MSB5	katG	catalase-peroxidase [EC:1.11.1.21]	COG0376	Catalase (peroxidase I)	P	Inorganic ion transport and metabolism	Metabolism	2	1	K03782	Bacteria	Planctomycetota
A0A4Q5YL94	sucD	succinyl-CoA synthetase alpha subunit [EC:6.2.1.5]	COG0074	Succinyl-CoA synthetase, alpha subunit	C	Energy production and conversion	Metabolism	1	1	K01902	Bacteria	Bacteroidota
R6P8I1	cysK	cysteine synthase [EC:2.5.1.47]	COG0031	Cysteine synthase	E	Amino acid transport and metabolism	Metabolism	2	1	K01738	Bacteria	Unknown
Q9KAI8	ACO, acnA	aconitate hydratase [EC:4.2.1.3]	COG1048	Aconitase A	C	Energy production and conversion	Metabolism	1	1	K01681	Bacteria	Bacillota
A0A1M3NR08	livK	branched-chain amino acid transport system substrate-binding protein	COG0683	ABC-type branched-chain amino acid transport systems, periplasmic component	E	Amino acid transport and metabolism	Metabolism	1	1	K01999	Bacteria	Pseudomonadota
G7QC04	yagS	xanthine dehydrogenase YagS FAD-binding subunit [EC:1.17.1.4]	COG1319	Aerobic-type carbon monoxide dehydrogenase, middle subunit CoxM/CutM homologs	C	Energy production and conversion	Metabolism	4	1	K11178	Bacteria	Unknown
B8H8I4	glgC	glucose-1-phosphate adenylyltransferase [EC:2.7.7.27]	COG0448	ADP-glucose pyrophosphorylase	G	Carbohydrate transport and metabolism	Metabolism	2	1	K00975	Bacteria	Actinomycetota
A5UX26	ABC.PE.S	peptide/nickel transport system substrate-binding protein	COG0747	ABC-type dipeptide transport system, periplasmic component	E	Amino acid transport and metabolism	Metabolism	2	1	K02035	Bacteria	Chloroflexota
A0A7V3PRR8	ATPF1B, atpD	F-type H+/Na+-transporting ATPase subunit beta [EC:7.1.2.2 7.2.2.1]	COG0055	F0F1-type ATP synthase, beta subunit	C	Energy production and conversion	Metabolism	1	1	K02112	Bacteria	Armatimonadota
A0A5C5S9E3	exaA	alcohol dehydrogenase (cytochrome c) [EC:1.1.2.8]	COG4993	Glucose dehydrogenase	G	Carbohydrate transport and metabolism	Metabolism	1	1	K00114	Bacteria	Pseudomonadota
A0A2E0THR3	OTC, argF, argI	ornithine carbamoyltransferase [EC:2.1.3.3]	COG0078	Ornithine carbamoyltransferase	E	Amino acid transport and metabolism	Metabolism	1	1	K00611	Bacteria	Pseudomonadota
A0A1W9G711	FBP, fbp	fructose-1,6-bisphosphatase I [EC:3.1.3.11]	COG0158	Fructose-1,6-bisphosphatase	G	Carbohydrate transport and metabolism	Metabolism	1	1	K03841	Bacteria	Nitrospirota
R5N862	GAPDH, gapA	glyceraldehyde 3-phosphate dehydrogenase [EC:1.2.1.12]	COG0057	Glyceraldehyde-3-phosphate dehydrogenase/erythrose-4-phosphate dehydrogenase	G	Carbohydrate transport and metabolism	Metabolism	1	1	K00134	Bacteria	Bacillota
A0A6N6LJ66	cysK	cysteine synthase [EC:2.5.1.47]	COG0031	Cysteine synthase	E	Amino acid transport and metabolism	Metabolism	1	1	K01738	Bacteria	Pseudomonadota
A0A3B8MVA9	ATPF1B, atpD	F-type H+/Na+-transporting ATPase subunit beta [EC:7.1.2.2 7.2.2.1]	COG0055	F0F1-type ATP synthase, beta subunit	C	Energy production and conversion	Metabolism	5	1	K02112	Bacteria	Unknown
A0A7H0G2Z0	ENO, eno	enolase [EC:4.2.1.11]	COG0148	Enolase	G	Carbohydrate transport and metabolism	Metabolism	1	1	K01689	Bacteria	Pseudomonadota
A0A0C3RLR6	GAPDH, gapA	glyceraldehyde 3-phosphate dehydrogenase [EC:1.2.1.12]	COG0057	Glyceraldehyde-3-phosphate dehydrogenase/erythrose-4-phosphate dehydrogenase	G	Carbohydrate transport and metabolism	Metabolism	1	1	K00134	Bacteria	Pseudomonadota
A0A1S8GNX3	metY	O-acetylhomoserine (thiol)-lyase [EC:2.5.1.49]	COG2873	O-acetylhomoserine sulfhydrylase	E	Amino acid transport and metabolism	Metabolism	1	1	K01740	Bacteria	Pseudomonadota
A0A532ER61	nuoE	NADH-quinone oxidoreductase subunit E [EC:7.1.1.2]	COG1905	NADH:ubiquinone oxidoreductase 24 kD subunit	C	Energy production and conversion	Metabolism	4	1	K00334	Bacteria	Nitrospirota
A0A2E0L8Q6	galM, GALM	aldose 1-epimerase [EC:5.1.3.3]	COG2017	Galactose mutarotase and related enzymes	G	Carbohydrate transport and metabolism	Metabolism	1	1	K01785	Bacteria	Chloroflexota
U7LCV7	gabT	4-aminobutyrate aminotransferase / (S)-3-amino-2-methylpropionate transaminase / 5-aminovalerate transaminase [EC:2.6.1.19 2.6.1.22 2.6.1.48]	COG0160	4-aminobutyrate aminotransferase and related aminotransferases	E	Amino acid transport and metabolism	Metabolism	4	1	K07250	Bacteria	Actinomycetota
A0A7M2WTF7	ATPF1B, atpD	F-type H+/Na+-transporting ATPase subunit beta [EC:7.1.2.2 7.2.2.1]	COG0055	F0F1-type ATP synthase, beta subunit	C	Energy production and conversion	Metabolism	3	1	K02112	Bacteria	Unknown
B0THN2	ATPF1B, atpD	F-type H+/Na+-transporting ATPase subunit beta [EC:7.1.2.2 7.2.2.1]	COG0055	F0F1-type ATP synthase, beta subunit	C	Energy production and conversion	Metabolism	4	1	K02112	Bacteria	Unknown
A0A4Q4CFU3	ABC.PE.S	peptide/nickel transport system substrate-binding protein	COG0747	ABC-type dipeptide transport system, periplasmic component	E	Amino acid transport and metabolism	Metabolism	3	1	K02035	Bacteria	Unknown
A0A4P7UHD0	livK	branched-chain amino acid transport system substrate-binding protein	COG0683	ABC-type branched-chain amino acid transport systems, periplasmic component	E	Amino acid transport and metabolism	Metabolism	1	1	K01999	Bacteria	Actinomycetota
A0A7W0ANE8	livK	branched-chain amino acid transport system substrate-binding protein	COG0683	ABC-type branched-chain amino acid transport systems, periplasmic component	E	Amino acid transport and metabolism	Metabolism	1	1	K01999	Bacteria	Actinomycetota
A0A7Y2MEQ8	rbsB	ribose transport system substrate-binding protein	COG1879	ABC-type sugar transport system, periplasmic component	G	Carbohydrate transport and metabolism	Metabolism	1	1	K10439	Bacteria	Pseudomonadota
A0A1I4YJ78	katE, CAT, catB, srpA	catalase [EC:1.11.1.6]	COG0753	Catalase	P	Inorganic ion transport and metabolism	Metabolism	14	1	K03781	Bacteria	Pseudomonadota
A0A6L2ZQP2	dapE	succinyl-diaminopimelate desuccinylase [EC:3.5.1.18]	COG0624	Acetylornithine deacetylase/Succinyl-diaminopimelate desuccinylase and related deacylases	E	Amino acid transport and metabolism	Metabolism	2	1	K01439	Bacteria	Pseudomonadota
A0A840SMG1	rbsB	ribose transport system substrate-binding protein	COG1879	ABC-type sugar transport system, periplasmic component	G	Carbohydrate transport and metabolism	Metabolism	1	1	K10439	Bacteria	Pseudomonadota
A0A2S9QJU7	rbsB	ribose transport system substrate-binding protein	COG1879	ABC-type sugar transport system, periplasmic component	G	Carbohydrate transport and metabolism	Metabolism	1	1	K10439	Bacteria	Pseudomonadota
Q01S92	hyaB, hybC	hydrogenase large subunit [EC:1.12.99.6]	COG0374	Ni,Fe-hydrogenase I large subunit	C	Energy production and conversion	Metabolism	15	1	K06281	Bacteria	Unknown
J3VUA9	queD, ptpS, PTS	6-pyruvoyltetrahydropterin/6-carboxytetrahydropterin synthase [EC:4.2.3.12 4.1.2.50]	COG0720	6-pyruvoyl-tetrahydropterin synthase	H	Coenzyme transport and metabolism	Metabolism	1	1	K01737	Bacteria	Pseudomonadota
A0A540V5S3	ACO, acnA	aconitate hydratase [EC:4.2.1.3]	COG1048	Aconitase A	C	Energy production and conversion	Metabolism	1	1	K01681	Bacteria	Chloroflexota
I1TGC2	ATPF1B, atpD	F-type H+/Na+-transporting ATPase subunit beta [EC:7.1.2.2 7.2.2.1]	COG0055	F0F1-type ATP synthase, beta subunit	C	Energy production and conversion	Metabolism	4	1	K02112	Bacteria	Pseudomonadota
A0A6N2V2J9	msmX, msmK, malK, sugC, ggtA, msiK	multiple sugar transport system ATP-binding protein	COG3839	ABC-type sugar transport systems, ATPase components	G	Carbohydrate transport and metabolism	Metabolism	1	1	K10112	Bacteria	Bacillota
A0A2W7I4C4	coxL, cutL	aerobic carbon-monoxide dehydrogenase large subunit [EC:1.2.5.3]	COG1529	Aerobic-type carbon monoxide dehydrogenase, large subunit CoxL/CutL homologs	C	Energy production and conversion	Metabolism	1	1	K03520	Bacteria	Pseudomonadota
A0A1U7CYY1	E3.5.1.49	formamidase [EC:3.5.1.49]	COG2421	Predicted acetamidase/formamidase	C	Energy production and conversion	Metabolism	1	1	K01455	Bacteria	Planctomycetota
A0A7V5YU27	hemB, ALAD	porphobilinogen synthase [EC:4.2.1.24]	COG0113	Delta-aminolevulinic acid dehydratase	H	Coenzyme transport and metabolism	Metabolism	2	1	K01698	Bacteria	Acidobacteriota
A0A5B9VZL7	SOD2	superoxide dismutase, Fe-Mn family [EC:1.15.1.1]	COG0605	Superoxide dismutase	P	Inorganic ion transport and metabolism	Metabolism	2	1	K04564	Bacteria	Unknown
D9QH64	E2.8.3.5A, scoA	3-oxoacid CoA-transferase subunit A [EC:2.8.3.5]	COG1788	Acyl CoA:acetate/3-ketoacid CoA transferase, alpha subunit	I	Lipid transport and metabolism	Metabolism	1	1	K01028	Bacteria	Pseudomonadota
A0A7Y5XXE8	xylF	D-xylose transport system substrate-binding protein	COG4213	ABC-type xylose transport system, periplasmic component	G	Carbohydrate transport and metabolism	Metabolism	2	1	K10543	Bacteria	Actinomycetota
A0A8J4HB48	exaA	alcohol dehydrogenase (cytochrome c) [EC:1.1.2.8]	COG4993	Glucose dehydrogenase	G	Carbohydrate transport and metabolism	Metabolism	1	1	K00114	Bacteria	Pseudomonadota
A0A1M3NM05	livK	branched-chain amino acid transport system substrate-binding protein	COG0683	ABC-type branched-chain amino acid transport systems, periplasmic component	E	Amino acid transport and metabolism	Metabolism	4	1	K01999	Bacteria	Pseudomonadota
A0A1H6MXE8	aas	acyl-[acyl-carrier-protein]-phospholipid O-acyltransferase / long-chain-fatty-acid--[acyl-carrier-protein] ligase [EC:2.3.1.40 6.2.1.20]	COG0204	1-acyl-sn-glycerol-3-phosphate acyltransferase	I	Lipid transport and metabolism	Metabolism	1	1	K05939	Bacteria	Pseudomonadota
A0A317HXD9	ACAT, atoB	acetyl-CoA C-acetyltransferase [EC:2.3.1.9]	COG0183	Acetyl-CoA acetyltransferase	I	Lipid transport and metabolism	Metabolism	1	1	K00626	Bacteria	Acidobacteriota
A0A7C2PW89	GAPDH, gapA	glyceraldehyde 3-phosphate dehydrogenase [EC:1.2.1.12]	COG0057	Glyceraldehyde-3-phosphate dehydrogenase/erythrose-4-phosphate dehydrogenase	G	Carbohydrate transport and metabolism	Metabolism	1	1	K00134	Bacteria	Planctomycetota
A0A6I7P2P6	rbsK, RBKS	ribokinase [EC:2.7.1.15]	COG0524	Sugar kinases, ribokinase family	G	Carbohydrate transport and metabolism	Metabolism	1	1	K00852	Bacteria	Pseudomonadota
A0A4Q4ZAJ3	xylF	D-xylose transport system substrate-binding protein	COG4213	ABC-type xylose transport system, periplasmic component	G	Carbohydrate transport and metabolism	Metabolism	1	1	K10543	Bacteria	Actinomycetota
A0A127F0H6	livK	branched-chain amino acid transport system substrate-binding protein	COG0683	ABC-type branched-chain amino acid transport systems, periplasmic component	E	Amino acid transport and metabolism	Metabolism	1	1	K01999	Bacteria	Pseudomonadota
A0A317MUF8	dppA	dipeptide transport system substrate-binding protein	COG0747	ABC-type dipeptide transport system, periplasmic component	E	Amino acid transport and metabolism	Metabolism	1	1	K12368	Bacteria	Pseudomonadota
A0A349K922	exaA	alcohol dehydrogenase (cytochrome c) [EC:1.1.2.8]	COG4993	Glucose dehydrogenase	G	Carbohydrate transport and metabolism	Metabolism	2	1	K00114	Bacteria	Unknown
A0A847HDE5	PGD, gnd, gntZ	6-phosphogluconate dehydrogenase [EC:1.1.1.44 1.1.1.343]	COG0362	6-phosphogluconate dehydrogenase	G	Carbohydrate transport and metabolism	Metabolism	1	1	K00033	Bacteria	Actinomycetota
A0A3C1L2D6	xylF	D-xylose transport system substrate-binding protein	COG4213	ABC-type xylose transport system, periplasmic component	G	Carbohydrate transport and metabolism	Metabolism	1	1	K10543	Bacteria	Actinomycetota
A0A401Y3M1	E2.2.1.1, tktA, tktB	transketolase [EC:2.2.1.1]	COG0021	Transketolase	G	Carbohydrate transport and metabolism	Metabolism	1	1	K00615	Bacteria	Actinomycetota
A0A143PSW7	coxL, cutL	aerobic carbon-monoxide dehydrogenase large subunit [EC:1.2.5.3]	COG1529	Aerobic-type carbon monoxide dehydrogenase, large subunit CoxL/CutL homologs	C	Energy production and conversion	Metabolism	7	1	K03520	Bacteria	Acidobacteriota
D2R2T9	ACO, acnA	aconitate hydratase [EC:4.2.1.3]	COG1048	Aconitase A	C	Energy production and conversion	Metabolism	1	1	K01681	Bacteria	Planctomycetota
C2G4K6	GAPDH, gapA	glyceraldehyde 3-phosphate dehydrogenase [EC:1.2.1.12]	COG0057	Glyceraldehyde-3-phosphate dehydrogenase/erythrose-4-phosphate dehydrogenase	G	Carbohydrate transport and metabolism	Metabolism	1	1	K00134	Bacteria	Bacteroidota
A0A1Q4BV29	livK	branched-chain amino acid transport system substrate-binding protein	COG0683	ABC-type branched-chain amino acid transport systems, periplasmic component	E	Amino acid transport and metabolism	Metabolism	1	1	K01999	Bacteria	Pseudomonadota
A0A098QZU4	PK, pyk	pyruvate kinase [EC:2.7.1.40]	COG0469	Pyruvate kinase	G	Carbohydrate transport and metabolism	Metabolism	1	1	K00873	Bacteria	Spirochaetota
A0A098QYS8	E2.3.1.54, pflD	formate C-acetyltransferase [EC:2.3.1.54]	COG1882	Pyruvate-formate lyase	C	Energy production and conversion	Metabolism	1	1	K00656	Bacteria	Spirochaetota
A0A5C5WGU2	E3.3.1.1, ahcY	adenosylhomocysteinase [EC:3.3.1.1]	COG0499	S-adenosylhomocysteine hydrolase	H	Coenzyme transport and metabolism	Metabolism	1	1	K01251	Bacteria	Planctomycetota
G2FBG0	ATPVA, ntpA, atpA	V/A-type H+/Na+-transporting ATPase subunit A [EC:7.1.2.2 7.2.2.1]	COG1155	Archaeal/vacuolar-type H+-ATPase subunit A	C	Energy production and conversion	Metabolism	11	1	K02117	Bacteria	Unknown
A0A849IW61	glnA, GLUL	glutamine synthetase [EC:6.3.1.2]	COG0174	Glutamine synthetase	E	Amino acid transport and metabolism	Metabolism	15	1	K01915	Bacteria	Unknown
A0A2M9PF27	ABC.SP.S	putative spermidine/putrescine transport system substrate-binding protein	COG0687	Spermidine/putrescine-binding periplasmic protein	E	Amino acid transport and metabolism	Metabolism	6	1	K02055	Bacteria	Pseudomonadota
A0A1G4PTA6	metH, MTR	5-methyltetrahydrofolate--homocysteine methyltransferase [EC:2.1.1.13]	COG0646	Methionine synthase I (cobalamin-dependent), methyltransferase domain	E	Amino acid transport and metabolism	Metabolism	64	1	K00548	Bacteria	Unknown
A0A5C5T5M7	livK	branched-chain amino acid transport system substrate-binding protein	COG0683	ABC-type branched-chain amino acid transport systems, periplasmic component	E	Amino acid transport and metabolism	Metabolism	1	1	K01999	Bacteria	Pseudomonadota
A0A5C1WBT2	potD	spermidine/putrescine transport system substrate-binding protein	COG0687	Spermidine/putrescine-binding periplasmic protein	E	Amino acid transport and metabolism	Metabolism	2	1	K11069	Bacteria	Pseudomonadota
A0A365Y6K5	metH, MTR	5-methyltetrahydrofolate--homocysteine methyltransferase [EC:2.1.1.13]	COG0646	Methionine synthase I (cobalamin-dependent), methyltransferase domain	E	Amino acid transport and metabolism	Metabolism	66	1	K00548	Bacteria	Unknown
A0A2U2ADW9	narH, narY, nxrB	nitrate reductase / nitrite oxidoreductase, beta subunit [EC:1.7.5.1 1.7.99.-]	COG1140	Nitrate reductase beta subunit	C	Energy production and conversion	Metabolism	1	1	K00371	Bacteria	Pseudomonadota
A0A6I1QRY8	glnA, GLUL	glutamine synthetase [EC:6.3.1.2]	COG0174	Glutamine synthetase	E	Amino acid transport and metabolism	Metabolism	6	1	K01915	Bacteria	Unknown
A0A838RUC6	sdhA, frdA	succinate dehydrogenase / fumarate reductase, flavoprotein subunit [EC:1.3.5.1 1.3.5.4]	COG1053	Succinate dehydrogenase/fumarate reductase, flavoprotein subunit	C	Energy production and conversion	Metabolism	30	1	K00239	Bacteria	Unknown
A0A2E8ATV3	ATPF1A, atpA	F-type H+/Na+-transporting ATPase subunit alpha [EC:7.1.2.2 7.2.2.1]	COG0056	F0F1-type ATP synthase, alpha subunit	C	Energy production and conversion	Metabolism	3	1	K02111	Bacteria	Planctomycetota
A0A845BCV9	accC	acetyl-CoA carboxylase, biotin carboxylase subunit [EC:6.4.1.2 6.3.4.14]	COG0439	Biotin carboxylase	I	Lipid transport and metabolism	Metabolism	26	1	K01961	Bacteria	Pseudomonadota
A0A0Q7U2E5	E2.5.1.54, aroF, aroG, aroH	3-deoxy-7-phosphoheptulonate synthase [EC:2.5.1.54]	COG0722	3-deoxy-D-arabino-heptulosonate 7-phosphate (DAHP) synthase	E	Amino acid transport and metabolism	Metabolism	51	1	K01626	Bacteria	Pseudomonadota
A0A2E8AXA7	GAPDH, gapA	glyceraldehyde 3-phosphate dehydrogenase [EC:1.2.1.12]	COG0057	Glyceraldehyde-3-phosphate dehydrogenase/erythrose-4-phosphate dehydrogenase	G	Carbohydrate transport and metabolism	Metabolism	1	1	K00134	Bacteria	Planctomycetota
A0A6C0TJ65	narH, narY, nxrB	nitrate reductase / nitrite oxidoreductase, beta subunit [EC:1.7.5.1 1.7.99.-]	COG1140	Nitrate reductase beta subunit	C	Energy production and conversion	Metabolism	126	1	K00371	Bacteria	Unknown
A0A4S5AT54	glgC	glucose-1-phosphate adenylyltransferase [EC:2.7.7.27]	COG0448	ADP-glucose pyrophosphorylase	G	Carbohydrate transport and metabolism	Metabolism	3	1	K00975	Bacteria	Actinomycetota
I6ATP8	E3.5.1.49	formamidase [EC:3.5.1.49]	COG2421	Predicted acetamidase/formamidase	C	Energy production and conversion	Metabolism	10	1	K01455	Bacteria	Unknown
M5SMA8	katE, CAT, catB, srpA	catalase [EC:1.11.1.6]	COG0753	Catalase	P	Inorganic ion transport and metabolism	Metabolism	11	1	K03781	Bacteria	Planctomycetota
A0A143PKJ6	E4.3.1.17, sdaA, sdaB, tdcG	L-serine dehydratase [EC:4.3.1.17]	COG1760	L-serine deaminase	E	Amino acid transport and metabolism	Metabolism	6	1	K01752	Bacteria	Unknown
A0A845DJT6	ABC.PE.S	peptide/nickel transport system substrate-binding protein	COG0747	ABC-type dipeptide transport system, periplasmic component	E	Amino acid transport and metabolism	Metabolism	8	1	K02035	Bacteria	Unknown
V4NXG8	gnl, RGN	gluconolactonase [EC:3.1.1.17]	COG3386	Gluconolactonase	G	Carbohydrate transport and metabolism	Metabolism	21	1	K01053	Bacteria	Unknown
A0A6A7Y734	rhaS	rhamnose transport system substrate-binding protein	COG1879	ABC-type sugar transport system, periplasmic component	G	Carbohydrate transport and metabolism	Metabolism	3	1	K10559	Bacteria	Pseudomonadota
A0A522NZB4	DLD, lpd, pdhD	dihydrolipoamide dehydrogenase [EC:1.8.1.4]	COG1249	Pyruvate/2-oxoglutarate dehydrogenase complex, dihydrolipoamide dehydrogenase (E3) component, and related enzymes	C	Energy production and conversion	Metabolism	3	1	K00382	Bacteria	Actinomycetota
A0A317HRS8	hppA	K(+)-stimulated pyrophosphate-energized sodium pump	COG3808	Inorganic pyrophosphatase	C	Energy production and conversion	Metabolism	79	1	K15987	Bacteria	Unknown
A0A5C5T8V7	glnA, GLUL	glutamine synthetase [EC:6.3.1.2]	COG0174	Glutamine synthetase	E	Amino acid transport and metabolism	Metabolism	1	1	K01915	Bacteria	Pseudomonadota
A0A410DMH5	SOD2	superoxide dismutase, Fe-Mn family [EC:1.15.1.1]	COG0605	Superoxide dismutase	P	Inorganic ion transport and metabolism	Metabolism	22	1	K04564	Bacteria	Unknown
A0A357F443	E3.3.1.1, ahcY	adenosylhomocysteinase [EC:3.3.1.1]	COG0499	S-adenosylhomocysteine hydrolase	H	Coenzyme transport and metabolism	Metabolism	31	1	K01251	Bacteria	Unknown
A0A1H4UFN4	rbsB	ribose transport system substrate-binding protein	COG1879	ABC-type sugar transport system, periplasmic component	G	Carbohydrate transport and metabolism	Metabolism	6	1	K10439	Bacteria	Unknown
A0A2S9Q4S3	K17213	inositol transport system substrate-binding protein	COG1879	ABC-type sugar transport system, periplasmic component	G	Carbohydrate transport and metabolism	Metabolism	4	1	K17213	Bacteria	Pseudomonadota
A0A521KXA9	livK	branched-chain amino acid transport system substrate-binding protein	COG0683	ABC-type branched-chain amino acid transport systems, periplasmic component	E	Amino acid transport and metabolism	Metabolism	3	1	K01999	Bacteria	Pseudomonadota
A0A2E0LA19	ABC.PE.S	peptide/nickel transport system substrate-binding protein	COG0747	ABC-type dipeptide transport system, periplasmic component	E	Amino acid transport and metabolism	Metabolism	2	1	K02035	Bacteria	Chloroflexota
A0A7W3P5E1	ald	alanine dehydrogenase [EC:1.4.1.1]	COG0686	Alanine dehydrogenase	E	Amino acid transport and metabolism	Metabolism	2	1	K00259	Bacteria	Actinomycetota
A0A7C5AWV0	glnA, GLUL	glutamine synthetase [EC:6.3.1.2]	COG0174	Glutamine synthetase	E	Amino acid transport and metabolism	Metabolism	15	1	K01915	Bacteria	Unknown
A0A1Q6UB75	fabD, MCAT, MCT1	[acyl-carrier-protein] S-malonyltransferase [EC:2.3.1.39]	COG0331	(acyl-carrier-protein) S-malonyltransferase	I	Lipid transport and metabolism	Metabolism	9	1	K00645	Bacteria	Pseudomonadota
A0A512NHW8	livK	branched-chain amino acid transport system substrate-binding protein	COG0683	ABC-type branched-chain amino acid transport systems, periplasmic component	E	Amino acid transport and metabolism	Metabolism	2	1	K01999	Bacteria	Pseudomonadota
A0A7Y2QC72	coxM, cutM	aerobic carbon-monoxide dehydrogenase medium subunit [EC:1.2.5.3]	COG1319	Aerobic-type carbon monoxide dehydrogenase, middle subunit CoxM/CutM homologs	C	Energy production and conversion	Metabolism	2	1	K03519	Bacteria	Pseudomonadota
A0A7Y2Q9F4	gcd	quinoprotein glucose dehydrogenase [EC:1.1.5.2]	COG4993	Glucose dehydrogenase	G	Carbohydrate transport and metabolism	Metabolism	4	1	K00117	Bacteria	Unknown
A0A1G6N936	glpK, GK	glycerol kinase [EC:2.7.1.30]	COG0554	Glycerol kinase	C	Energy production and conversion	Metabolism	2	1	K00864	Bacteria	Unknown
A0A418WIA1	ureC	urease subunit alpha [EC:3.5.1.5]	COG0804	Urea amidohydrolase (urease) alpha subunit	E	Amino acid transport and metabolism	Metabolism	10	1	K01428	Bacteria	Pseudomonadota
A0A6B0XL61	coxL, cutL	aerobic carbon-monoxide dehydrogenase large subunit [EC:1.2.5.3]	COG1529	Aerobic-type carbon monoxide dehydrogenase, large subunit CoxL/CutL homologs	C	Energy production and conversion	Metabolism	17	1	K03520	Bacteria	Unknown
A0A1H0KXR6	PC, pyc	pyruvate carboxylase [EC:6.4.1.1]	COG1038	Pyruvate carboxylase	C	Energy production and conversion	Metabolism	2	1	K01958	Bacteria	Actinomycetota
A0A7V2HBH9	gnl, RGN	gluconolactonase [EC:3.1.1.17]	COG3386	Gluconolactonase	G	Carbohydrate transport and metabolism	Metabolism	7	1	K01053	Bacteria	Unknown
A0A127F6W7	livK	branched-chain amino acid transport system substrate-binding protein	COG0683	ABC-type branched-chain amino acid transport systems, periplasmic component	E	Amino acid transport and metabolism	Metabolism	2	1	K01999	Bacteria	Pseudomonadota
A0A2A5X310	metY	O-acetylhomoserine (thiol)-lyase [EC:2.5.1.49]	COG2873	O-acetylhomoserine sulfhydrylase	E	Amino acid transport and metabolism	Metabolism	4	1	K01740	Bacteria	Pseudomonadota
A0A7V9HU25	PGD, gnd, gntZ	6-phosphogluconate dehydrogenase [EC:1.1.1.44 1.1.1.343]	COG0362	6-phosphogluconate dehydrogenase	G	Carbohydrate transport and metabolism	Metabolism	3	1	K00033	Bacteria	Acidobacteriota
A0A840SHJ4	dppA	dipeptide transport system substrate-binding protein	COG0747	ABC-type dipeptide transport system, periplasmic component	E	Amino acid transport and metabolism	Metabolism	1	1	K12368	Bacteria	Pseudomonadota
A0A0N8PMU6	msmX, msmK, malK, sugC, ggtA, msiK	multiple sugar transport system ATP-binding protein	COG3839	ABC-type sugar transport systems, ATPase components	G	Carbohydrate transport and metabolism	Metabolism	6	1	K10112	Bacteria	Unknown
A0A147HS49	rbsB	ribose transport system substrate-binding protein	COG1879	ABC-type sugar transport system, periplasmic component	G	Carbohydrate transport and metabolism	Metabolism	1	1	K10439	Bacteria	Pseudomonadota
A0A327KBW9	leuA, IMS	2-isopropylmalate synthase [EC:2.3.3.13]	COG0119	Isopropylmalate/homocitrate/citramalate synthases	E	Amino acid transport and metabolism	Metabolism	2	1	K01649	Bacteria	Pseudomonadota
A0A3D6CPH5	xylF	D-xylose transport system substrate-binding protein	COG4213	ABC-type xylose transport system, periplasmic component	G	Carbohydrate transport and metabolism	Metabolism	11	1	K10543	Bacteria	Pseudomonadota
A0A0F7GDV9	glnA, GLUL	glutamine synthetase [EC:6.3.1.2]	COG0174	Glutamine synthetase	E	Amino acid transport and metabolism	Metabolism	7	1	K01915	Bacteria	Unknown
A0A6C0TF85	narH, narY, nxrB	nitrate reductase / nitrite oxidoreductase, beta subunit [EC:1.7.5.1 1.7.99.-]	COG1140	Nitrate reductase beta subunit	C	Energy production and conversion	Metabolism	135	1	K00371	Bacteria	Unknown
A0JWQ6	E2.2.1.2, talA, talB	transaldolase [EC:2.2.1.2]	COG0176	Transaldolase	G	Carbohydrate transport and metabolism	Metabolism	1	1	K00616	Bacteria	Actinomycetota
A0A014P6G0	SOD2	superoxide dismutase, Fe-Mn family [EC:1.15.1.1]	COG0605	Superoxide dismutase	P	Inorganic ion transport and metabolism	Metabolism	4	1	K04564	Bacteria	Pseudomonadota
A0A2S8SVA8	ATPF1A, atpA	F-type H+/Na+-transporting ATPase subunit alpha [EC:7.1.2.2 7.2.2.1]	COG0056	F0F1-type ATP synthase, alpha subunit	C	Energy production and conversion	Metabolism	1	1	K02111	Bacteria	Abditibacteriota
A0A0S7Z9I9	coxL, cutL	aerobic carbon-monoxide dehydrogenase large subunit [EC:1.2.5.3]	COG1529	Aerobic-type carbon monoxide dehydrogenase, large subunit CoxL/CutL homologs	C	Energy production and conversion	Metabolism	11	1	K03520	Bacteria	Unknown
A0A317FGR1	livK	branched-chain amino acid transport system substrate-binding protein	COG0683	ABC-type branched-chain amino acid transport systems, periplasmic component	E	Amino acid transport and metabolism	Metabolism	2	1	K01999	Bacteria	Pseudomonadota
A0A6M8HVR5	rhaS	rhamnose transport system substrate-binding protein	COG1879	ABC-type sugar transport system, periplasmic component	G	Carbohydrate transport and metabolism	Metabolism	3	1	K10559	Bacteria	Pseudomonadota
A0A7W5JXQ5	livK	branched-chain amino acid transport system substrate-binding protein	COG0683	ABC-type branched-chain amino acid transport systems, periplasmic component	E	Amino acid transport and metabolism	Metabolism	1	1	K01999	Bacteria	Actinomycetota
A0A7W5JWJ6	frcA	fructose transport system ATP-binding protein	COG1129	ABC-type sugar transport system, ATPase component	G	Carbohydrate transport and metabolism	Metabolism	3	1	K10554	Bacteria	Actinomycetota
A0A6A7Y4T7	ACAT, atoB	acetyl-CoA C-acetyltransferase [EC:2.3.1.9]	COG0183	Acetyl-CoA acetyltransferase	I	Lipid transport and metabolism	Metabolism	1	1	K00626	Bacteria	Pseudomonadota
A0A6C1KS19	fadJ	3-hydroxyacyl-CoA dehydrogenase / enoyl-CoA hydratase / 3-hydroxybutyryl-CoA epimerase [EC:1.1.1.35 4.2.1.17 5.1.2.3]	COG1250	3-hydroxyacyl-CoA dehydrogenase	I	Lipid transport and metabolism	Metabolism	5	2	K01782;K07516	Bacteria	Pseudomonadota
A0A0Q7ED66	metK	S-adenosylmethionine synthetase [EC:2.5.1.6]	COG0192	S-adenosylmethionine synthetase	H	Coenzyme transport and metabolism	Metabolism	1	1	K00789	Bacteria	Pseudomonadota
A0A2U1WMJ1	livK	branched-chain amino acid transport system substrate-binding protein	COG0683	ABC-type branched-chain amino acid transport systems, periplasmic component	E	Amino acid transport and metabolism	Metabolism	3	1	K01999	Bacteria	Pseudomonadota
A0A1I1MXP0	aglE, ggtB	alpha-glucoside transport system substrate-binding protein	COG1653	ABC-type sugar transport system, periplasmic component	G	Carbohydrate transport and metabolism	Metabolism	1	1	K10232	Bacteria	Actinomycetota
A0A318UBE0	frcB	fructose transport system substrate-binding protein	COG1879	ABC-type sugar transport system, periplasmic component	G	Carbohydrate transport and metabolism	Metabolism	1	1	K10552	Bacteria	Pseudomonadota
A0A7C4YW86	hppA	K(+)-stimulated pyrophosphate-energized sodium pump	COG3808	Inorganic pyrophosphatase	C	Energy production and conversion	Metabolism	78	1	K15987	Bacteria	Unknown
A0A1Q7QUM6	argG, ASS1	argininosuccinate synthase [EC:6.3.4.5]	COG0137	Argininosuccinate synthase	E	Amino acid transport and metabolism	Metabolism	1	1	K01940	Bacteria	Armatimonadota
A0A7Y2MDV7	rbsB	ribose transport system substrate-binding protein	COG1879	ABC-type sugar transport system, periplasmic component	G	Carbohydrate transport and metabolism	Metabolism	2	1	K10439	Bacteria	Pseudomonadota
A0A840SMN6	rbsB	ribose transport system substrate-binding protein	COG1879	ABC-type sugar transport system, periplasmic component	G	Carbohydrate transport and metabolism	Metabolism	1	1	K10439	Bacteria	Pseudomonadota
A0A501WUM4	gtsA, glcE	glucose/mannose transport system substrate-binding protein	COG1653	ABC-type sugar transport system, periplasmic component	G	Carbohydrate transport and metabolism	Metabolism	1	1	K17315	Bacteria	Pseudomonadota
A0A7W1E7C3	cysK	cysteine synthase [EC:2.5.1.47]	COG0031	Cysteine synthase	E	Amino acid transport and metabolism	Metabolism	8	1	K01738	Bacteria	Unknown
A0A257HCM8	cysK	cysteine synthase [EC:2.5.1.47]	COG0031	Cysteine synthase	E	Amino acid transport and metabolism	Metabolism	4	1	K01738	Bacteria	Pseudomonadota
A0A3A4QHN0	livK	branched-chain amino acid transport system substrate-binding protein	COG0683	ABC-type branched-chain amino acid transport systems, periplasmic component	E	Amino acid transport and metabolism	Metabolism	1	1	K01999	Bacteria	Chloroflexota
A0A6L7ML12	glnA, GLUL	glutamine synthetase [EC:6.3.1.2]	COG0174	Glutamine synthetase	E	Amino acid transport and metabolism	Metabolism	5	1	K01915	Bacteria	Unknown
A0A5M8P6B9	dppA	dipeptide transport system substrate-binding protein	COG0747	ABC-type dipeptide transport system, periplasmic component	E	Amino acid transport and metabolism	Metabolism	1	1	K12368	Bacteria	Pseudomonadota
A0A829YK73	gnl, RGN	gluconolactonase [EC:3.1.1.17]	COG3386	Gluconolactonase	G	Carbohydrate transport and metabolism	Metabolism	1	1	K01053	Bacteria	Pseudomonadota
A0A192IPF4	ATPF1G, atpG	F-type H+-transporting ATPase subunit gamma	COG0224	F0F1-type ATP synthase, gamma subunit	C	Energy production and conversion	Metabolism	3	1	K02115	Bacteria	Pseudomonadota
A0A840SFT6	rbsB	ribose transport system substrate-binding protein	COG1879	ABC-type sugar transport system, periplasmic component	G	Carbohydrate transport and metabolism	Metabolism	3	1	K10439	Bacteria	Pseudomonadota
F7VHR6	cysI	sulfite reductase (NADPH) hemoprotein beta-component [EC:1.8.1.2]	COG0155	Sulfite reductase, beta subunit (hemoprotein)	P	Inorganic ion transport and metabolism	Metabolism	7	1	K00381	Bacteria	Pseudomonadota
A0A5M8PB23	GDH2	glutamate dehydrogenase [EC:1.4.1.2]	COG2902	NAD-specific glutamate dehydrogenase	E	Amino acid transport and metabolism	Metabolism	3	1	K15371	Bacteria	Pseudomonadota
A0A192IMT2	glpV	glycerol transport system substrate-binding protein	COG1653	ABC-type sugar transport system, periplasmic component	G	Carbohydrate transport and metabolism	Metabolism	3	1	K17321	Bacteria	Pseudomonadota
A1R3M0	sucC	succinyl-CoA synthetase beta subunit [EC:6.2.1.5]	COG0045	Succinyl-CoA synthetase, beta subunit	C	Energy production and conversion	Metabolism	2	1	K01903	Bacteria	Actinomycetota
A0A2S6N2T9	gnl, RGN	gluconolactonase [EC:3.1.1.17]	COG3386	Gluconolactonase	G	Carbohydrate transport and metabolism	Metabolism	1	1	K01053	Bacteria	Pseudomonadota
A0A7C2JZN7	bfr	bacterioferritin [EC:1.16.3.1]	COG2193	Bacterioferritin (cytochrome b1)	P	Inorganic ion transport and metabolism	Metabolism	4	1	K03594	Bacteria	Planctomycetota
J0N232	CARP, pepA	leucyl aminopeptidase [EC:3.4.11.1]	COG0260	Leucyl aminopeptidase	E	Amino acid transport and metabolism	Metabolism	1	1	K01255	Bacteria	Bacillota
Q82IZ2	GAPDH, gapA	glyceraldehyde 3-phosphate dehydrogenase [EC:1.2.1.12]	COG0057	Glyceraldehyde-3-phosphate dehydrogenase/erythrose-4-phosphate dehydrogenase	G	Carbohydrate transport and metabolism	Metabolism	4	1	K00134	Bacteria	Unknown
A0A5B9VV09	metB	cystathionine gamma-synthase [EC:2.5.1.48]	COG0626	Cystathionine beta-lyases/cystathionine gamma-synthases	E	Amino acid transport and metabolism	Metabolism	6	1	K01739	Bacteria	Unknown
A0A7Y1UMS1	xylF	D-xylose transport system substrate-binding protein	COG4213	ABC-type xylose transport system, periplasmic component	G	Carbohydrate transport and metabolism	Metabolism	2	1	K10543	Bacteria	Actinomycetota
A0A147IWW3	phaZ	poly(3-hydroxybutyrate) depolymerase [EC:3.1.1.75]	COG4553	Poly-beta-hydroxyalkanoate depolymerase	I	Lipid transport and metabolism	Metabolism	1	1	K05973	Bacteria	Pseudomonadota
A0A2A4T9J2	proX	glycine betaine/proline transport system substrate-binding protein	COG2113	ABC-type proline/glycine betaine transport systems, periplasmic components	E	Amino acid transport and metabolism	Metabolism	5	1	K02002	Bacteria	Pseudomonadota
A0A1Q7PFC2	ABC.PE.S	peptide/nickel transport system substrate-binding protein	COG0747	ABC-type dipeptide transport system, periplasmic component	E	Amino acid transport and metabolism	Metabolism	3	1	K02035	Bacteria	Unknown
B4D8H0	ACAT, atoB	acetyl-CoA C-acetyltransferase [EC:2.3.1.9]	COG0183	Acetyl-CoA acetyltransferase	I	Lipid transport and metabolism	Metabolism	2	1	K00626	Bacteria	Unknown
A0A2V3VV11	glnA, GLUL	glutamine synthetase [EC:6.3.1.2]	COG0174	Glutamine synthetase	E	Amino acid transport and metabolism	Metabolism	1	1	K01915	Bacteria	Pseudomonadota
A0A7V9GGX1	ugpC	sn-glycerol 3-phosphate transport system ATP-binding protein [EC:7.6.2.10]	COG3839	ABC-type sugar transport systems, ATPase components	G	Carbohydrate transport and metabolism	Metabolism	4	2	K05816;K10112	Bacteria	Unknown
A0A1E4JFB5	argH, ASL	argininosuccinate lyase [EC:4.3.2.1]	COG0165	Argininosuccinate lyase	E	Amino acid transport and metabolism	Metabolism	1	1	K01755	Bacteria	Pseudomonadota
D7A418	glpA, glpD	glycerol-3-phosphate dehydrogenase [EC:1.1.5.3]	COG0578	Glycerol-3-phosphate dehydrogenase	C	Energy production and conversion	Metabolism	17	1	K00111	Bacteria	Pseudomonadota
A0A354UZI9	katE, CAT, catB, srpA	catalase [EC:1.11.1.6]	COG0753	Catalase	P	Inorganic ion transport and metabolism	Metabolism	1	1	K03781	Bacteria	Pseudomonadota
A0A7X6Z9H3	ACO, acnA	aconitate hydratase [EC:4.2.1.3]	COG1048	Aconitase A	C	Energy production and conversion	Metabolism	43	1	K01681	Bacteria	Unknown
A0A521VY51	livK	branched-chain amino acid transport system substrate-binding protein	COG0683	ABC-type branched-chain amino acid transport systems, periplasmic component	E	Amino acid transport and metabolism	Metabolism	3	1	K01999	Bacteria	Pseudomonadota
A0A845TKX8	exaA	alcohol dehydrogenase (cytochrome c) [EC:1.1.2.8]	COG4993	Glucose dehydrogenase	G	Carbohydrate transport and metabolism	Metabolism	1	1	K00114	Bacteria	Pseudomonadota
A0A2D6YVJ4	GAPDH, gapA	glyceraldehyde 3-phosphate dehydrogenase [EC:1.2.1.12]	COG0057	Glyceraldehyde-3-phosphate dehydrogenase/erythrose-4-phosphate dehydrogenase	G	Carbohydrate transport and metabolism	Metabolism	1	1	K00134	Bacteria	Planctomycetota
A0A4Q3HV38	livK	branched-chain amino acid transport system substrate-binding protein	COG0683	ABC-type branched-chain amino acid transport systems, periplasmic component	E	Amino acid transport and metabolism	Metabolism	1	1	K01999	Bacteria	Pseudomonadota
A0A2S9QIZ8	frcB	fructose transport system substrate-binding protein	COG1879	ABC-type sugar transport system, periplasmic component	G	Carbohydrate transport and metabolism	Metabolism	2	1	K10552	Bacteria	Pseudomonadota
A0A2S9Q547	rbsB	ribose transport system substrate-binding protein	COG1879	ABC-type sugar transport system, periplasmic component	G	Carbohydrate transport and metabolism	Metabolism	3	1	K10439	Bacteria	Pseudomonadota
A0A521KL17	IDH1, IDH2, icd	isocitrate dehydrogenase [EC:1.1.1.42]	COG0538	Isocitrate dehydrogenases	C	Energy production and conversion	Metabolism	1	1	K00031	Bacteria	Chloroflexota
A0A1W1I6D0	ureC	urease subunit alpha [EC:3.5.1.5]	COG0804	Urea amidohydrolase (urease) alpha subunit	E	Amino acid transport and metabolism	Metabolism	1	1	K01428	Bacteria	Nitrospirota
A0A8G0ZZ86	thuE	trehalose/maltose transport system substrate-binding protein	COG1653	ABC-type sugar transport system, periplasmic component	G	Carbohydrate transport and metabolism	Metabolism	3	1	K10236	Bacteria	Pseudomonadota
A0A7W3IVR6	thuE	trehalose/maltose transport system substrate-binding protein	COG1653	ABC-type sugar transport system, periplasmic component	G	Carbohydrate transport and metabolism	Metabolism	1	1	K10236	Bacteria	Actinomycetota
A0A7X7YHN3	GAPDH, gapA	glyceraldehyde 3-phosphate dehydrogenase [EC:1.2.1.12]	COG0057	Glyceraldehyde-3-phosphate dehydrogenase/erythrose-4-phosphate dehydrogenase	G	Carbohydrate transport and metabolism	Metabolism	3	1	K00134	Bacteria	Unknown
B8HAZ0	ATPF1G, atpG	F-type H+-transporting ATPase subunit gamma	COG0224	F0F1-type ATP synthase, gamma subunit	C	Energy production and conversion	Metabolism	3	1	K02115	Bacteria	Actinomycetota
A0A2D6YJD6	rbsB	ribose transport system substrate-binding protein	COG1879	ABC-type sugar transport system, periplasmic component	G	Carbohydrate transport and metabolism	Metabolism	2	1	K10439	Bacteria	Unknown
A4FNR2	glpK, GK	glycerol kinase [EC:2.7.1.30]	COG0554	Glycerol kinase	C	Energy production and conversion	Metabolism	1	1	K00864	Bacteria	Actinomycetota
A0A6B1FVD2	nuoK	NADH-quinone oxidoreductase subunit K [EC:7.1.1.2]	COG0713	NADH:ubiquinone oxidoreductase subunit 11 or 4L (chain K)	C	Energy production and conversion	Metabolism	1	1	K00340	Bacteria	Chloroflexota
A0A1M3NR08	livK	branched-chain amino acid transport system substrate-binding protein	COG0683	ABC-type branched-chain amino acid transport systems, periplasmic component	E	Amino acid transport and metabolism	Metabolism	1	1	K01999	Bacteria	Pseudomonadota
A0A2E5LQR7	ALDO	fructose-bisphosphate aldolase, class I [EC:4.1.2.13]	COG3588	Fructose-1,6-bisphosphate aldolase	G	Carbohydrate transport and metabolism	Metabolism	2	1	K01623	Bacteria	Unknown
A0A7Y2IL53	ACSS3, prpE	propionyl-CoA synthetase [EC:6.2.1.17]	COG0365	Acyl-coenzyme A synthetases/AMP-(fatty) acid ligases	I	Lipid transport and metabolism	Metabolism	2	1	K01908	Bacteria	Unknown
A0A5C5S9E3	exaA	alcohol dehydrogenase (cytochrome c) [EC:1.1.2.8]	COG4993	Glucose dehydrogenase	G	Carbohydrate transport and metabolism	Metabolism	1	1	K00114	Bacteria	Pseudomonadota
A0A1M3NQH7	ACSS1_2, acs	acetyl-CoA synthetase [EC:6.2.1.1]	COG0365	Acyl-coenzyme A synthetases/AMP-(fatty) acid ligases	I	Lipid transport and metabolism	Metabolism	1	1	K01895	Bacteria	Pseudomonadota
R5N862	GAPDH, gapA	glyceraldehyde 3-phosphate dehydrogenase [EC:1.2.1.12]	COG0057	Glyceraldehyde-3-phosphate dehydrogenase/erythrose-4-phosphate dehydrogenase	G	Carbohydrate transport and metabolism	Metabolism	1	1	K00134	Bacteria	Bacillota
A0A1Q4BZ83	livK	branched-chain amino acid transport system substrate-binding protein	COG0683	ABC-type branched-chain amino acid transport systems, periplasmic component	E	Amino acid transport and metabolism	Metabolism	1	1	K01999	Bacteria	Pseudomonadota
A0A5C5TV12	aldB	aldehyde dehydrogenase [EC:1.2.1.-]	COG1012	NAD-dependent aldehyde dehydrogenases	C	Energy production and conversion	Metabolism	2	1	K00138	Bacteria	Unknown
A0A258TEM9	katG	catalase-peroxidase [EC:1.11.1.21]	COG0376	Catalase (peroxidase I)	P	Inorganic ion transport and metabolism	Metabolism	1	1	K03782	Bacteria	Pseudomonadota
A0A2E0L8Q6	galM, GALM	aldose 1-epimerase [EC:5.1.3.3]	COG2017	Galactose mutarotase and related enzymes	G	Carbohydrate transport and metabolism	Metabolism	1	1	K01785	Bacteria	Chloroflexota
A0A501WJA1	glpV	glycerol transport system substrate-binding protein	COG1653	ABC-type sugar transport system, periplasmic component	G	Carbohydrate transport and metabolism	Metabolism	1	1	K17321	Bacteria	Pseudomonadota
U7LCV7	gabT	4-aminobutyrate aminotransferase / (S)-3-amino-2-methylpropionate transaminase / 5-aminovalerate transaminase [EC:2.6.1.19 2.6.1.22 2.6.1.48]	COG0160	4-aminobutyrate aminotransferase and related aminotransferases	E	Amino acid transport and metabolism	Metabolism	4	1	K07250	Bacteria	Actinomycetota
B0THN2	ATPF1B, atpD	F-type H+/Na+-transporting ATPase subunit beta [EC:7.1.2.2 7.2.2.1]	COG0055	F0F1-type ATP synthase, beta subunit	C	Energy production and conversion	Metabolism	3	1	K02112	Bacteria	Unknown
D7A679	GSR, gor	glutathione reductase (NADPH) [EC:1.8.1.7]	COG1249	Pyruvate/2-oxoglutarate dehydrogenase complex, dihydrolipoamide dehydrogenase (E3) component, and related enzymes	C	Energy production and conversion	Metabolism	1	1	K00383	Bacteria	Pseudomonadota
A0A6A7Y299	glpS	glycerol transport system ATP-binding protein	COG3839	ABC-type sugar transport systems, ATPase components	G	Carbohydrate transport and metabolism	Metabolism	1	1	K17324	Bacteria	Pseudomonadota
A0A4Q4CFU3	ABC.PE.S	peptide/nickel transport system substrate-binding protein	COG0747	ABC-type dipeptide transport system, periplasmic component	E	Amino acid transport and metabolism	Metabolism	3	1	K02035	Bacteria	Unknown
A0A4P7UHD0	livK	branched-chain amino acid transport system substrate-binding protein	COG0683	ABC-type branched-chain amino acid transport systems, periplasmic component	E	Amino acid transport and metabolism	Metabolism	1	1	K01999	Bacteria	Actinomycetota
A0A7W0ANE8	livK	branched-chain amino acid transport system substrate-binding protein	COG0683	ABC-type branched-chain amino acid transport systems, periplasmic component	E	Amino acid transport and metabolism	Metabolism	1	1	K01999	Bacteria	Actinomycetota
A0A7Y2MEQ8	rbsB	ribose transport system substrate-binding protein	COG1879	ABC-type sugar transport system, periplasmic component	G	Carbohydrate transport and metabolism	Metabolism	1	1	K10439	Bacteria	Pseudomonadota
A0A840SMG1	rbsB	ribose transport system substrate-binding protein	COG1879	ABC-type sugar transport system, periplasmic component	G	Carbohydrate transport and metabolism	Metabolism	1	1	K10439	Bacteria	Pseudomonadota
A0A0J9H110	glpV	glycerol transport system substrate-binding protein	COG1653	ABC-type sugar transport system, periplasmic component	G	Carbohydrate transport and metabolism	Metabolism	1	1	K17321	Bacteria	Pseudomonadota
A0A6I1JHX5	paaH, hbd, fadB, mmgB	3-hydroxybutyryl-CoA dehydrogenase [EC:1.1.1.157]	COG1250	3-hydroxyacyl-CoA dehydrogenase	I	Lipid transport and metabolism	Metabolism	1	1	K00074	Bacteria	Pseudomonadota
A0A1Z9RQZ0	pntA	H+-translocating NAD(P) transhydrogenase subunit alpha [EC:1.6.1.2 7.1.1.1]	COG3288	NAD/NADP transhydrogenase alpha subunit	C	Energy production and conversion	Metabolism	4	1	K00324	Bacteria	Pseudomonadota
V7EFU6	fadA, fadI	acetyl-CoA acyltransferase [EC:2.3.1.16]	COG0183	Acetyl-CoA acetyltransferase	I	Lipid transport and metabolism	Metabolism	2	1	K00632	Bacteria	Pseudomonadota
Q1LT30	GAPDH, gapA	glyceraldehyde 3-phosphate dehydrogenase [EC:1.2.1.12]	COG0057	Glyceraldehyde-3-phosphate dehydrogenase/erythrose-4-phosphate dehydrogenase	G	Carbohydrate transport and metabolism	Metabolism	1	1	K00134	Bacteria	Pseudomonadota
A0A8J8ANM6	GAPDH, gapA	glyceraldehyde 3-phosphate dehydrogenase [EC:1.2.1.12]	COG0057	Glyceraldehyde-3-phosphate dehydrogenase/erythrose-4-phosphate dehydrogenase	G	Carbohydrate transport and metabolism	Metabolism	15	1	K00134	Bacteria	Unknown
A0A231V1Q3	narH, narY, nxrB	nitrate reductase / nitrite oxidoreductase, beta subunit [EC:1.7.5.1 1.7.99.-]	COG1140	Nitrate reductase beta subunit	C	Energy production and conversion	Metabolism	1	1	K00371	Bacteria	Pseudomonadota
A0A1M2Z334	gtsA, glcE	glucose/mannose transport system substrate-binding protein	COG1653	ABC-type sugar transport system, periplasmic component	G	Carbohydrate transport and metabolism	Metabolism	1	1	K17315	Bacteria	Pseudomonadota
A0A7C2LW95	metY	O-acetylhomoserine (thiol)-lyase [EC:2.5.1.49]	COG2873	O-acetylhomoserine sulfhydrylase	E	Amino acid transport and metabolism	Metabolism	1	1	K01740	Bacteria	Bacteroidota
A0A6S6QRZ7	bfr	bacterioferritin [EC:1.16.3.1]	COG2193	Bacterioferritin (cytochrome b1)	P	Inorganic ion transport and metabolism	Metabolism	1	1	K03594	Bacteria	Pseudomonadota
A0A3S4DDT3	coxM, cutM	aerobic carbon-monoxide dehydrogenase medium subunit [EC:1.2.5.3]	COG1319	Aerobic-type carbon monoxide dehydrogenase, middle subunit CoxM/CutM homologs	C	Energy production and conversion	Metabolism	2	1	K03519	Bacteria	Pseudomonadota
A0A1U7CYY1	E3.5.1.49	formamidase [EC:3.5.1.49]	COG2421	Predicted acetamidase/formamidase	C	Energy production and conversion	Metabolism	1	1	K01455	Bacteria	Planctomycetota
A0A7Y5XXE8	xylF	D-xylose transport system substrate-binding protein	COG4213	ABC-type xylose transport system, periplasmic component	G	Carbohydrate transport and metabolism	Metabolism	2	1	K10543	Bacteria	Actinomycetota
A0A1M3NM05	livK	branched-chain amino acid transport system substrate-binding protein	COG0683	ABC-type branched-chain amino acid transport systems, periplasmic component	E	Amino acid transport and metabolism	Metabolism	4	1	K01999	Bacteria	Pseudomonadota
A0A1Q4BY66	PGK, pgk	phosphoglycerate kinase [EC:2.7.2.3]	COG0126	3-phosphoglycerate kinase	G	Carbohydrate transport and metabolism	Metabolism	1	1	K00927	Bacteria	Pseudomonadota
A0A418WAV2	IDH1, IDH2, icd	isocitrate dehydrogenase [EC:1.1.1.42]	COG0538	Isocitrate dehydrogenases	C	Energy production and conversion	Metabolism	1	1	K00031	Bacteria	Pseudomonadota
A0A6I7P2P6	rbsK, RBKS	ribokinase [EC:2.7.1.15]	COG0524	Sugar kinases, ribokinase family	G	Carbohydrate transport and metabolism	Metabolism	1	1	K00852	Bacteria	Pseudomonadota
A0A4Q4ZAJ3	xylF	D-xylose transport system substrate-binding protein	COG4213	ABC-type xylose transport system, periplasmic component	G	Carbohydrate transport and metabolism	Metabolism	1	1	K10543	Bacteria	Actinomycetota
A0A4Q2S078	potI	putrescine transport system permease protein	COG1177	ABC-type spermidine/putrescine transport system, permease component II	E	Amino acid transport and metabolism	Metabolism	1	1	K11074	Bacteria	Actinomycetota
A0A127F0H6	livK	branched-chain amino acid transport system substrate-binding protein	COG0683	ABC-type branched-chain amino acid transport systems, periplasmic component	E	Amino acid transport and metabolism	Metabolism	1	1	K01999	Bacteria	Pseudomonadota
A0A349K922	exaA	alcohol dehydrogenase (cytochrome c) [EC:1.1.2.8]	COG4993	Glucose dehydrogenase	G	Carbohydrate transport and metabolism	Metabolism	2	1	K00114	Bacteria	Unknown
A0A2E1YZW4	ATPF1A, atpA	F-type H+/Na+-transporting ATPase subunit alpha [EC:7.1.2.2 7.2.2.1]	COG0056	F0F1-type ATP synthase, alpha subunit	C	Energy production and conversion	Metabolism	3	1	K02111	Bacteria	Pseudomonadota
A0A3C1L2D6	xylF	D-xylose transport system substrate-binding protein	COG4213	ABC-type xylose transport system, periplasmic component	G	Carbohydrate transport and metabolism	Metabolism	1	1	K10543	Bacteria	Actinomycetota
A0A143PSW7	coxL, cutL	aerobic carbon-monoxide dehydrogenase large subunit [EC:1.2.5.3]	COG1529	Aerobic-type carbon monoxide dehydrogenase, large subunit CoxL/CutL homologs	C	Energy production and conversion	Metabolism	7	1	K03520	Bacteria	Acidobacteriota
A0A2W7J8M2	ureC	urease subunit alpha [EC:3.5.1.5]	COG0804	Urea amidohydrolase (urease) alpha subunit	E	Amino acid transport and metabolism	Metabolism	1	1	K01428	Bacteria	Pseudomonadota
A0A5B9VVM4	aceE	pyruvate dehydrogenase E1 component [EC:1.2.4.1]	COG2609	Pyruvate dehydrogenase complex, dehydrogenase (E1) component	C	Energy production and conversion	Metabolism	1	1	K00163	Bacteria	Planctomycetota
A0JY68	ATPF0B, atpF	F-type H+-transporting ATPase subunit b	COG0711	F0F1-type ATP synthase, subunit b	C	Energy production and conversion	Metabolism	1	1	K02109	Bacteria	Actinomycetota
D0LFU3	coxL, cutL	aerobic carbon-monoxide dehydrogenase large subunit [EC:1.2.5.3]	COG1529	Aerobic-type carbon monoxide dehydrogenase, large subunit CoxL/CutL homologs	C	Energy production and conversion	Metabolism	1	1	K03520	Bacteria	Pseudomonadota
A0A1M3MP29	E1.1.1.40, maeB	malate dehydrogenase (oxaloacetate-decarboxylating)(NADP+) [EC:1.1.1.40]	COG0280	Phosphotransacetylase	C	Energy production and conversion	Metabolism	1	1	K00029	Bacteria	Pseudomonadota
A0A1Q4BV29	livK	branched-chain amino acid transport system substrate-binding protein	COG0683	ABC-type branched-chain amino acid transport systems, periplasmic component	E	Amino acid transport and metabolism	Metabolism	1	1	K01999	Bacteria	Pseudomonadota
A0A098QZU4	PK, pyk	pyruvate kinase [EC:2.7.1.40]	COG0469	Pyruvate kinase	G	Carbohydrate transport and metabolism	Metabolism	1	1	K00873	Bacteria	Spirochaetota
A0A098QYS8	E2.3.1.54, pflD	formate C-acetyltransferase [EC:2.3.1.54]	COG1882	Pyruvate-formate lyase	C	Energy production and conversion	Metabolism	1	1	K00656	Bacteria	Spirochaetota
A0A7Y9I4U1	oppA, mppA	oligopeptide transport system substrate-binding protein	COG4166	ABC-type oligopeptide transport system, periplasmic component	E	Amino acid transport and metabolism	Metabolism	1	1	K15580	Bacteria	Actinomycetota
A0A849IW61	glnA, GLUL	glutamine synthetase [EC:6.3.1.2]	COG0174	Glutamine synthetase	E	Amino acid transport and metabolism	Metabolism	15	1	K01915	Bacteria	Unknown
A0A2D6KIU3	narG, narZ, nxrA	nitrate reductase / nitrite oxidoreductase, alpha subunit [EC:1.7.5.1 1.7.99.-]	COG0243	Anaerobic dehydrogenases, typically selenocysteine-containing	C	Energy production and conversion	Metabolism	50	1	K00370	Bacteria	Unknown
A0A0B6WUV8	coxL, cutL	aerobic carbon-monoxide dehydrogenase large subunit [EC:1.2.5.3]	COG1529	Aerobic-type carbon monoxide dehydrogenase, large subunit CoxL/CutL homologs	C	Energy production and conversion	Metabolism	27	1	K03520	Bacteria	Unknown
A0A2M9PF27	ABC.SP.S	putative spermidine/putrescine transport system substrate-binding protein	COG0687	Spermidine/putrescine-binding periplasmic protein	E	Amino acid transport and metabolism	Metabolism	6	1	K02055	Bacteria	Pseudomonadota
A0A2E1ERX4	GAPDH, gapA	glyceraldehyde 3-phosphate dehydrogenase [EC:1.2.1.12]	COG0057	Glyceraldehyde-3-phosphate dehydrogenase/erythrose-4-phosphate dehydrogenase	G	Carbohydrate transport and metabolism	Metabolism	1	1	K00134	Bacteria	Chloroflexota
A0A2E5VPY4	cysK	cysteine synthase [EC:2.5.1.47]	COG0031	Cysteine synthase	E	Amino acid transport and metabolism	Metabolism	11	1	K01738	Bacteria	Planctomycetota
A0A5C5T5M7	livK	branched-chain amino acid transport system substrate-binding protein	COG0683	ABC-type branched-chain amino acid transport systems, periplasmic component	E	Amino acid transport and metabolism	Metabolism	1	1	K01999	Bacteria	Pseudomonadota
A0A6I1QRY8	glnA, GLUL	glutamine synthetase [EC:6.3.1.2]	COG0174	Glutamine synthetase	E	Amino acid transport and metabolism	Metabolism	6	1	K01915	Bacteria	Unknown
A0A838RUC6	sdhA, frdA	succinate dehydrogenase / fumarate reductase, flavoprotein subunit [EC:1.3.5.1 1.3.5.4]	COG1053	Succinate dehydrogenase/fumarate reductase, flavoprotein subunit	C	Energy production and conversion	Metabolism	30	1	K00239	Bacteria	Unknown
A0A7W1C2K6	chlI, bchI	magnesium chelatase subunit I [EC:6.6.1.1]	COG1239	Mg-chelatase subunit ChlI	H	Coenzyme transport and metabolism	Metabolism	47	1	K03405	Bacteria	Unknown
A0A4S5AT54	glgC	glucose-1-phosphate adenylyltransferase [EC:2.7.7.27]	COG0448	ADP-glucose pyrophosphorylase	G	Carbohydrate transport and metabolism	Metabolism	3	1	K00975	Bacteria	Actinomycetota
I6ATP8	E3.5.1.49	formamidase [EC:3.5.1.49]	COG2421	Predicted acetamidase/formamidase	C	Energy production and conversion	Metabolism	10	1	K01455	Bacteria	Unknown
A0A2Z3H3N7	glnA, GLUL	glutamine synthetase [EC:6.3.1.2]	COG0174	Glutamine synthetase	E	Amino acid transport and metabolism	Metabolism	51	1	K01915	Bacteria	Unknown
A0A143PKJ6	E4.3.1.17, sdaA, sdaB, tdcG	L-serine dehydratase [EC:4.3.1.17]	COG1760	L-serine deaminase	E	Amino acid transport and metabolism	Metabolism	6	1	K01752	Bacteria	Unknown
A0A1H9KJR7	glnA, GLUL	glutamine synthetase [EC:6.3.1.2]	COG0174	Glutamine synthetase	E	Amino acid transport and metabolism	Metabolism	5	1	K01915	Bacteria	Actinomycetota
A0A7V8X142	hyaA, hybO	hydrogenase small subunit [EC:1.12.99.6]	COG1740	Ni,Fe-hydrogenase I small subunit	C	Energy production and conversion	Metabolism	4	1	K06282	Bacteria	Unknown
A0A6N8ZWS8	coxL, cutL	aerobic carbon-monoxide dehydrogenase large subunit [EC:1.2.5.3]	COG1529	Aerobic-type carbon monoxide dehydrogenase, large subunit CoxL/CutL homologs	C	Energy production and conversion	Metabolism	3	1	K03520	Bacteria	Actinomycetota
A0A1G7SWA8	fabI	enoyl-[acyl-carrier protein] reductase I [EC:1.3.1.9 1.3.1.10]	COG0623	Enoyl-[acyl-carrier-protein] reductase (NADH)	I	Lipid transport and metabolism	Metabolism	15	1	K00208	Bacteria	Pseudomonadota
V4NXG8	gnl, RGN	gluconolactonase [EC:3.1.1.17]	COG3386	Gluconolactonase	G	Carbohydrate transport and metabolism	Metabolism	21	1	K01053	Bacteria	Unknown
A0A6A7Y734	rhaS	rhamnose transport system substrate-binding protein	COG1879	ABC-type sugar transport system, periplasmic component	G	Carbohydrate transport and metabolism	Metabolism	3	1	K10559	Bacteria	Pseudomonadota
A0A6C0TFA7	narH, narY, nxrB	nitrate reductase / nitrite oxidoreductase, beta subunit [EC:1.7.5.1 1.7.99.-]	COG1140	Nitrate reductase beta subunit	C	Energy production and conversion	Metabolism	128	1	K00371	Bacteria	Unknown
A0A317HRS8	hppA	K(+)-stimulated pyrophosphate-energized sodium pump	COG3808	Inorganic pyrophosphatase	C	Energy production and conversion	Metabolism	75	1	K15987	Bacteria	Unknown
A0A5C5T8V7	glnA, GLUL	glutamine synthetase [EC:6.3.1.2]	COG0174	Glutamine synthetase	E	Amino acid transport and metabolism	Metabolism	1	1	K01915	Bacteria	Pseudomonadota
A0A327M7M9	frmA, ADH5, adhC	S-(hydroxymethyl)glutathione dehydrogenase / alcohol dehydrogenase [EC:1.1.1.284 1.1.1.1]	COG1062	Zn-dependent alcohol dehydrogenases, class III	C	Energy production and conversion	Metabolism	9	1	K00121	Bacteria	Unknown
A0A410DMH5	SOD2	superoxide dismutase, Fe-Mn family [EC:1.15.1.1]	COG0605	Superoxide dismutase	P	Inorganic ion transport and metabolism	Metabolism	22	1	K04564	Bacteria	Unknown
A0A357F443	E3.3.1.1, ahcY	adenosylhomocysteinase [EC:3.3.1.1]	COG0499	S-adenosylhomocysteine hydrolase	H	Coenzyme transport and metabolism	Metabolism	31	1	K01251	Bacteria	Unknown
A0A1H4UFN4	rbsB	ribose transport system substrate-binding protein	COG1879	ABC-type sugar transport system, periplasmic component	G	Carbohydrate transport and metabolism	Metabolism	6	1	K10439	Bacteria	Unknown
A0A2S9Q4S3	K17213	inositol transport system substrate-binding protein	COG1879	ABC-type sugar transport system, periplasmic component	G	Carbohydrate transport and metabolism	Metabolism	4	1	K17213	Bacteria	Pseudomonadota
A0A521KXA9	livK	branched-chain amino acid transport system substrate-binding protein	COG0683	ABC-type branched-chain amino acid transport systems, periplasmic component	E	Amino acid transport and metabolism	Metabolism	3	1	K01999	Bacteria	Pseudomonadota
A0A2E0LA19	ABC.PE.S	peptide/nickel transport system substrate-binding protein	COG0747	ABC-type dipeptide transport system, periplasmic component	E	Amino acid transport and metabolism	Metabolism	2	1	K02035	Bacteria	Chloroflexota
A0A7C5FNR7	PGD, gnd, gntZ	6-phosphogluconate dehydrogenase [EC:1.1.1.44 1.1.1.343]	COG0362	6-phosphogluconate dehydrogenase	G	Carbohydrate transport and metabolism	Metabolism	1	1	K00033	Bacteria	Armatimonadota
A0A6B3UIG9	E2.3.1.8, pta	phosphate acetyltransferase [EC:2.3.1.8]	COG0280	Phosphotransacetylase	C	Energy production and conversion	Metabolism	4	1	K00625	Bacteria	Pseudomonadota
A0A6B1GW35	coxL, cutL	aerobic carbon-monoxide dehydrogenase large subunit [EC:1.2.5.3]	COG1529	Aerobic-type carbon monoxide dehydrogenase, large subunit CoxL/CutL homologs	C	Energy production and conversion	Metabolism	7	1	K03520	Bacteria	Acidobacteriota
A0A7W3P5E1	ald	alanine dehydrogenase [EC:1.4.1.1]	COG0686	Alanine dehydrogenase	E	Amino acid transport and metabolism	Metabolism	2	1	K00259	Bacteria	Actinomycetota
A0A7C5AWV0	glnA, GLUL	glutamine synthetase [EC:6.3.1.2]	COG0174	Glutamine synthetase	E	Amino acid transport and metabolism	Metabolism	15	1	K01915	Bacteria	Unknown
A0A7Y2QC72	coxM, cutM	aerobic carbon-monoxide dehydrogenase medium subunit [EC:1.2.5.3]	COG1319	Aerobic-type carbon monoxide dehydrogenase, middle subunit CoxM/CutM homologs	C	Energy production and conversion	Metabolism	2	1	K03519	Bacteria	Pseudomonadota
A0A5P8N0Q8	livK	branched-chain amino acid transport system substrate-binding protein	COG0683	ABC-type branched-chain amino acid transport systems, periplasmic component	E	Amino acid transport and metabolism	Metabolism	12	1	K01999	Bacteria	Pseudomonadota
A0A7W0H1H9	ABC.SP.S	putative spermidine/putrescine transport system substrate-binding protein	COG0687	Spermidine/putrescine-binding periplasmic protein	E	Amino acid transport and metabolism	Metabolism	1	1	K02055	Bacteria	Actinomycetota
A0A7Y2Q9F4	gcd	quinoprotein glucose dehydrogenase [EC:1.1.5.2]	COG4993	Glucose dehydrogenase	G	Carbohydrate transport and metabolism	Metabolism	4	1	K00117	Bacteria	Unknown
A0A1G6N936	glpK, GK	glycerol kinase [EC:2.7.1.30]	COG0554	Glycerol kinase	C	Energy production and conversion	Metabolism	2	1	K00864	Bacteria	Unknown
A0A2E5ZGJ4	glpK, GK	glycerol kinase [EC:2.7.1.30]	COG0554	Glycerol kinase	C	Energy production and conversion	Metabolism	2	1	K00864	Bacteria	Actinomycetota
A0A7V2HBH9	gnl, RGN	gluconolactonase [EC:3.1.1.17]	COG3386	Gluconolactonase	G	Carbohydrate transport and metabolism	Metabolism	7	1	K01053	Bacteria	Unknown
A0A840SHJ4	dppA	dipeptide transport system substrate-binding protein	COG0747	ABC-type dipeptide transport system, periplasmic component	E	Amino acid transport and metabolism	Metabolism	1	1	K12368	Bacteria	Pseudomonadota
A0A0N8PMU6	msmX, msmK, malK, sugC, ggtA, msiK	multiple sugar transport system ATP-binding protein	COG3839	ABC-type sugar transport systems, ATPase components	G	Carbohydrate transport and metabolism	Metabolism	6	1	K10112	Bacteria	Unknown
A0A147HS49	rbsB	ribose transport system substrate-binding protein	COG1879	ABC-type sugar transport system, periplasmic component	G	Carbohydrate transport and metabolism	Metabolism	1	1	K10439	Bacteria	Pseudomonadota
A0A3D6CPH5	xylF	D-xylose transport system substrate-binding protein	COG4213	ABC-type xylose transport system, periplasmic component	G	Carbohydrate transport and metabolism	Metabolism	11	1	K10543	Bacteria	Pseudomonadota
A0A0F7GDV9	glnA, GLUL	glutamine synthetase [EC:6.3.1.2]	COG0174	Glutamine synthetase	E	Amino acid transport and metabolism	Metabolism	7	1	K01915	Bacteria	Unknown
A0A2E1V1R8	malK, mtlK, thuK	multiple sugar transport system ATP-binding protein [EC:3.6.3.-]	COG3839	ABC-type sugar transport systems, ATPase components	G	Carbohydrate transport and metabolism	Metabolism	3	1	K10111	Bacteria	Pseudomonadota
A0A7Y5LYT0	tyrB	aromatic-amino-acid transaminase [EC:2.6.1.57]	COG1448	Aspartate/tyrosine/aromatic aminotransferase	E	Amino acid transport and metabolism	Metabolism	1	1	K00832	Bacteria	Planctomycetota
A0JWQ6	E2.2.1.2, talA, talB	transaldolase [EC:2.2.1.2]	COG0176	Transaldolase	G	Carbohydrate transport and metabolism	Metabolism	1	1	K00616	Bacteria	Actinomycetota
A0A014P6G0	SOD2	superoxide dismutase, Fe-Mn family [EC:1.15.1.1]	COG0605	Superoxide dismutase	P	Inorganic ion transport and metabolism	Metabolism	4	1	K04564	Bacteria	Pseudomonadota
A0A317FGR1	livK	branched-chain amino acid transport system substrate-binding protein	COG0683	ABC-type branched-chain amino acid transport systems, periplasmic component	E	Amino acid transport and metabolism	Metabolism	2	1	K01999	Bacteria	Pseudomonadota
A0A6M8HVR5	rhaS	rhamnose transport system substrate-binding protein	COG1879	ABC-type sugar transport system, periplasmic component	G	Carbohydrate transport and metabolism	Metabolism	3	1	K10559	Bacteria	Pseudomonadota
A0A2D6YI30	ABC.PE.S	peptide/nickel transport system substrate-binding protein	COG0747	ABC-type dipeptide transport system, periplasmic component	E	Amino acid transport and metabolism	Metabolism	1	1	K02035	Bacteria	Pseudomonadota
A0A7W5JXQ5	livK	branched-chain amino acid transport system substrate-binding protein	COG0683	ABC-type branched-chain amino acid transport systems, periplasmic component	E	Amino acid transport and metabolism	Metabolism	1	1	K01999	Bacteria	Actinomycetota
A0A7W5JWJ6	frcA	fructose transport system ATP-binding protein	COG1129	ABC-type sugar transport system, ATPase component	G	Carbohydrate transport and metabolism	Metabolism	3	1	K10554	Bacteria	Actinomycetota
A0A1H9CRA1	thuE	trehalose/maltose transport system substrate-binding protein	COG1653	ABC-type sugar transport system, periplasmic component	G	Carbohydrate transport and metabolism	Metabolism	3	1	K10236	Bacteria	Actinomycetota
A0A0D6MJ41	metE	5-methyltetrahydropteroyltriglutamate--homocysteine methyltransferase [EC:2.1.1.14]	COG0620	Methionine synthase II (cobalamin-independent)	E	Amino acid transport and metabolism	Metabolism	1	1	K00549	Bacteria	Pseudomonadota
A0A2W5SP49	GAPDH, gapA	glyceraldehyde 3-phosphate dehydrogenase [EC:1.2.1.12]	COG0057	Glyceraldehyde-3-phosphate dehydrogenase/erythrose-4-phosphate dehydrogenase	G	Carbohydrate transport and metabolism	Metabolism	5	1	K00134	Bacteria	Unknown
A0A7W1IK92	galM, GALM	aldose 1-epimerase [EC:5.1.3.3]	COG2017	Galactose mutarotase and related enzymes	G	Carbohydrate transport and metabolism	Metabolism	4	1	K01785	Bacteria	Unknown
A0A6J4KFN2	mdh	malate dehydrogenase [EC:1.1.1.37]	COG0039	Malate/lactate dehydrogenases	C	Energy production and conversion	Metabolism	1	1	K00024	Bacteria	Gemmatimonadota
A0A2U1WMJ1	livK	branched-chain amino acid transport system substrate-binding protein	COG0683	ABC-type branched-chain amino acid transport systems, periplasmic component	E	Amino acid transport and metabolism	Metabolism	3	1	K01999	Bacteria	Pseudomonadota
A0A1I1MXP0	aglE, ggtB	alpha-glucoside transport system substrate-binding protein	COG1653	ABC-type sugar transport system, periplasmic component	G	Carbohydrate transport and metabolism	Metabolism	1	1	K10232	Bacteria	Actinomycetota
A0A7G9RA98	ABC.PE.S	peptide/nickel transport system substrate-binding protein	COG0747	ABC-type dipeptide transport system, periplasmic component	E	Amino acid transport and metabolism	Metabolism	3	1	K02035	Bacteria	Actinomycetota
A0A512NHW4	livK	branched-chain amino acid transport system substrate-binding protein	COG0683	ABC-type branched-chain amino acid transport systems, periplasmic component	E	Amino acid transport and metabolism	Metabolism	1	1	K01999	Bacteria	Pseudomonadota
A0A7Y2MDV7	rbsB	ribose transport system substrate-binding protein	COG1879	ABC-type sugar transport system, periplasmic component	G	Carbohydrate transport and metabolism	Metabolism	2	1	K10439	Bacteria	Pseudomonadota
A0A840SMN6	rbsB	ribose transport system substrate-binding protein	COG1879	ABC-type sugar transport system, periplasmic component	G	Carbohydrate transport and metabolism	Metabolism	1	1	K10439	Bacteria	Pseudomonadota
A0A7W1E7C3	cysK	cysteine synthase [EC:2.5.1.47]	COG0031	Cysteine synthase	E	Amino acid transport and metabolism	Metabolism	8	1	K01738	Bacteria	Unknown
A0A3A4QHN0	livK	branched-chain amino acid transport system substrate-binding protein	COG0683	ABC-type branched-chain amino acid transport systems, periplasmic component	E	Amino acid transport and metabolism	Metabolism	1	1	K01999	Bacteria	Chloroflexota
A0A6L7ML12	glnA, GLUL	glutamine synthetase [EC:6.3.1.2]	COG0174	Glutamine synthetase	E	Amino acid transport and metabolism	Metabolism	5	1	K01915	Bacteria	Unknown
A0A7G9R6V7	gabD	succinate-semialdehyde dehydrogenase / glutarate-semialdehyde dehydrogenase [EC:1.2.1.16 1.2.1.79 1.2.1.20]	COG1012	NAD-dependent aldehyde dehydrogenases	C	Energy production and conversion	Metabolism	2	1	K00135	Bacteria	Actinomycetota
A0A829YK73	gnl, RGN	gluconolactonase [EC:3.1.1.17]	COG3386	Gluconolactonase	G	Carbohydrate transport and metabolism	Metabolism	1	1	K01053	Bacteria	Pseudomonadota
A0A7Y2MIA4	livK	branched-chain amino acid transport system substrate-binding protein	COG0683	ABC-type branched-chain amino acid transport systems, periplasmic component	E	Amino acid transport and metabolism	Metabolism	2	1	K01999	Bacteria	Pseudomonadota
D0LQ29	glnA, GLUL	glutamine synthetase [EC:6.3.1.2]	COG0174	Glutamine synthetase	E	Amino acid transport and metabolism	Metabolism	6	1	K01915	Bacteria	Unknown
A0A840SFT6	rbsB	ribose transport system substrate-binding protein	COG1879	ABC-type sugar transport system, periplasmic component	G	Carbohydrate transport and metabolism	Metabolism	3	1	K10439	Bacteria	Pseudomonadota
A0A7X0VAM5	livK	branched-chain amino acid transport system substrate-binding protein	COG0683	ABC-type branched-chain amino acid transport systems, periplasmic component	E	Amino acid transport and metabolism	Metabolism	3	1	K01999	Bacteria	Actinomycetota
A0A0Q9TPW4	hemB, ALAD	porphobilinogen synthase [EC:4.2.1.24]	COG0113	Delta-aminolevulinic acid dehydratase	H	Coenzyme transport and metabolism	Metabolism	2	1	K01698	Bacteria	Actinomycetota
A0A5C6AFB9	folD	methylenetetrahydrofolate dehydrogenase (NADP+) / methenyltetrahydrofolate cyclohydrolase [EC:1.5.1.5 3.5.4.9]	COG0190	5,10-methylene-tetrahydrofolate dehydrogenase/Methenyl tetrahydrofolate cyclohydrolase	H	Coenzyme transport and metabolism	Metabolism	1	1	K01491	Bacteria	Planctomycetota
Q47SV1	ENO, eno	enolase [EC:4.2.1.11]	COG0148	Enolase	G	Carbohydrate transport and metabolism	Metabolism	1	1	K01689	Bacteria	Actinomycetota
A0A2S6N2T9	gnl, RGN	gluconolactonase [EC:3.1.1.17]	COG3386	Gluconolactonase	G	Carbohydrate transport and metabolism	Metabolism	1	1	K01053	Bacteria	Pseudomonadota
A0A7C2JZN7	bfr	bacterioferritin [EC:1.16.3.1]	COG2193	Bacterioferritin (cytochrome b1)	P	Inorganic ion transport and metabolism	Metabolism	4	1	K03594	Bacteria	Planctomycetota
A0A5P8MZD7	potD	spermidine/putrescine transport system substrate-binding protein	COG0687	Spermidine/putrescine-binding periplasmic protein	E	Amino acid transport and metabolism	Metabolism	8	1	K11069	Bacteria	Pseudomonadota
Q82IZ2	GAPDH, gapA	glyceraldehyde 3-phosphate dehydrogenase [EC:1.2.1.12]	COG0057	Glyceraldehyde-3-phosphate dehydrogenase/erythrose-4-phosphate dehydrogenase	G	Carbohydrate transport and metabolism	Metabolism	3	1	K00134	Bacteria	Actinomycetota
A0A7X0RJJ6	ABC.PE.S	peptide/nickel transport system substrate-binding protein	COG0747	ABC-type dipeptide transport system, periplasmic component	E	Amino acid transport and metabolism	Metabolism	4	1	K02035	Bacteria	Actinomycetota
A0A7Y1UMS1	xylF	D-xylose transport system substrate-binding protein	COG4213	ABC-type xylose transport system, periplasmic component	G	Carbohydrate transport and metabolism	Metabolism	2	1	K10543	Bacteria	Actinomycetota
A0A4Q4ZDK2	ABC.PE.S	peptide/nickel transport system substrate-binding protein	COG0747	ABC-type dipeptide transport system, periplasmic component	E	Amino acid transport and metabolism	Metabolism	2	1	K02035	Bacteria	Actinomycetota
A0A7W0K222	glpK, GK	glycerol kinase [EC:2.7.1.30]	COG0554	Glycerol kinase	C	Energy production and conversion	Metabolism	1	1	K00864	Bacteria	Actinomycetota
I1TGC0	ATPF1B, atpD	F-type H+/Na+-transporting ATPase subunit beta [EC:7.1.2.2 7.2.2.1]	COG0055	F0F1-type ATP synthase, beta subunit	C	Energy production and conversion	Metabolism	1	1	K02112	Bacteria	Pseudomonadota
A0A432GBW6	coxL, cutL	aerobic carbon-monoxide dehydrogenase large subunit [EC:1.2.5.3]	COG1529	Aerobic-type carbon monoxide dehydrogenase, large subunit CoxL/CutL homologs	C	Energy production and conversion	Metabolism	2	1	K03520	Bacteria	Pseudomonadota
A0A1Q7PFC2	ABC.PE.S	peptide/nickel transport system substrate-binding protein	COG0747	ABC-type dipeptide transport system, periplasmic component	E	Amino acid transport and metabolism	Metabolism	3	1	K02035	Bacteria	Unknown
A0A7Y3AAS3	xylF	D-xylose transport system substrate-binding protein	COG4213	ABC-type xylose transport system, periplasmic component	G	Carbohydrate transport and metabolism	Metabolism	4	1	K10543	Bacteria	Actinomycetota
A0A7V9GR99	livK	branched-chain amino acid transport system substrate-binding protein	COG0683	ABC-type branched-chain amino acid transport systems, periplasmic component	E	Amino acid transport and metabolism	Metabolism	1	1	K01999	Bacteria	Actinomycetota
A0A521VY51	livK	branched-chain amino acid transport system substrate-binding protein	COG0683	ABC-type branched-chain amino acid transport systems, periplasmic component	E	Amino acid transport and metabolism	Metabolism	3	1	K01999	Bacteria	Pseudomonadota
A0A7X2I896	pydC	beta-ureidopropionase / N-carbamoyl-L-amino-acid hydrolase [EC:3.5.1.6 3.5.1.87]	COG0624	Acetylornithine deacetylase/Succinyl-diaminopimelate desuccinylase and related deacylases	E	Amino acid transport and metabolism	Metabolism	1	1	K06016	Bacteria	Pseudomonadota
A0A845TKX8	exaA	alcohol dehydrogenase (cytochrome c) [EC:1.1.2.8]	COG4993	Glucose dehydrogenase	G	Carbohydrate transport and metabolism	Metabolism	1	1	K00114	Bacteria	Pseudomonadota
A0A2D6YVJ4	GAPDH, gapA	glyceraldehyde 3-phosphate dehydrogenase [EC:1.2.1.12]	COG0057	Glyceraldehyde-3-phosphate dehydrogenase/erythrose-4-phosphate dehydrogenase	G	Carbohydrate transport and metabolism	Metabolism	1	1	K00134	Bacteria	Planctomycetota
A0A2S9QIZ8	frcB	fructose transport system substrate-binding protein	COG1879	ABC-type sugar transport system, periplasmic component	G	Carbohydrate transport and metabolism	Metabolism	2	1	K10552	Bacteria	Pseudomonadota
A0A8G0ZZ86	thuE	trehalose/maltose transport system substrate-binding protein	COG1653	ABC-type sugar transport system, periplasmic component	G	Carbohydrate transport and metabolism	Metabolism	3	1	K10236	Bacteria	Pseudomonadota
A0A8J6R1S8	fadB	3-hydroxyacyl-CoA dehydrogenase / enoyl-CoA hydratase / 3-hydroxybutyryl-CoA epimerase / enoyl-CoA isomerase [EC:1.1.1.35 4.2.1.17 5.1.2.3 5.3.3.8]	COG1250	3-hydroxyacyl-CoA dehydrogenase	I	Lipid transport and metabolism	Metabolism	1	1	K01825	Bacteria	Pseudomonadota
A0A7W3IVR6	thuE	trehalose/maltose transport system substrate-binding protein	COG1653	ABC-type sugar transport system, periplasmic component	G	Carbohydrate transport and metabolism	Metabolism	1	1	K10236	Bacteria	Actinomycetota
A0A7G9SDB8	ENO, eno	enolase [EC:4.2.1.11]	COG0148	Enolase	G	Carbohydrate transport and metabolism	Metabolism	1	1	K01689	Bacteria	Pseudomonadota
A0A7X6UCD6	gabT	4-aminobutyrate aminotransferase / (S)-3-amino-2-methylpropionate transaminase / 5-aminovalerate transaminase [EC:2.6.1.19 2.6.1.22 2.6.1.48]	COG0160	4-aminobutyrate aminotransferase and related aminotransferases	E	Amino acid transport and metabolism	Metabolism	1	1	K07250	Bacteria	Actinomycetota
A4FNR2	glpK, GK	glycerol kinase [EC:2.7.1.30]	COG0554	Glycerol kinase	C	Energy production and conversion	Metabolism	1	1	K00864	Bacteria	Actinomycetota
A0A7V8X3T0	mdh	malate dehydrogenase [EC:1.1.1.37]	COG0039	Malate/lactate dehydrogenases	C	Energy production and conversion	Metabolism	1	1	K00024	Bacteria	Actinomycetota
A0A6B1FVD2	nuoK	NADH-quinone oxidoreductase subunit K [EC:7.1.1.2]	COG0713	NADH:ubiquinone oxidoreductase subunit 11 or 4L (chain K)	C	Energy production and conversion	Metabolism	1	1	K00340	Bacteria	Chloroflexota
A0A0Q4PP84	glgX	glycogen debranching enzyme [EC:3.2.1.196]	COG1523	Type II secretory pathway, pullulanase PulA and related glycosidases	G	Carbohydrate transport and metabolism	Metabolism	1	1	K02438	Bacteria	Pseudomonadota
A0A358ZYL5	ENO, eno	enolase [EC:4.2.1.11]	COG0148	Enolase	G	Carbohydrate transport and metabolism	Metabolism	2	1	K01689	Bacteria	Actinomycetota
A0A7W1USQ3	hyaB, hybC	hydrogenase large subunit [EC:1.12.99.6]	COG0374	Ni,Fe-hydrogenase I large subunit	C	Energy production and conversion	Metabolism	15	1	K06281	Bacteria	Unknown
A0A836VTV8	ATPF1B, atpD	F-type H+/Na+-transporting ATPase subunit beta [EC:7.1.2.2 7.2.2.1]	COG0055	F0F1-type ATP synthase, beta subunit	C	Energy production and conversion	Metabolism	5	1	K02112	Bacteria	Planctomycetota
A0A1M3NR08	livK	branched-chain amino acid transport system substrate-binding protein	COG0683	ABC-type branched-chain amino acid transport systems, periplasmic component	E	Amino acid transport and metabolism	Metabolism	1	1	K01999	Bacteria	Pseudomonadota
A0A5C5S9E3	exaA	alcohol dehydrogenase (cytochrome c) [EC:1.1.2.8]	COG4993	Glucose dehydrogenase	G	Carbohydrate transport and metabolism	Metabolism	1	1	K00114	Bacteria	Pseudomonadota
A0A353T9M1	GAPDH, gapA	glyceraldehyde 3-phosphate dehydrogenase [EC:1.2.1.12]	COG0057	Glyceraldehyde-3-phosphate dehydrogenase/erythrose-4-phosphate dehydrogenase	G	Carbohydrate transport and metabolism	Metabolism	4	1	K00134	Bacteria	Unknown
A0A5J5IJM8	hyaB, hybC	hydrogenase large subunit [EC:1.12.99.6]	COG0374	Ni,Fe-hydrogenase I large subunit	C	Energy production and conversion	Metabolism	1	1	K06281	Bacteria	Bacteroidota
A0A850P0K6	cobI-cbiL	precorrin-2/cobalt-factor-2 C20-methyltransferase [EC:2.1.1.130 2.1.1.151]	COG2243	Precorrin-2 methylase	H	Coenzyme transport and metabolism	Metabolism	2	1	K03394	Bacteria	Pseudomonadota
R5N862	GAPDH, gapA	glyceraldehyde 3-phosphate dehydrogenase [EC:1.2.1.12]	COG0057	Glyceraldehyde-3-phosphate dehydrogenase/erythrose-4-phosphate dehydrogenase	G	Carbohydrate transport and metabolism	Metabolism	1	1	K00134	Bacteria	Bacillota
A0A1Q4BZ83	livK	branched-chain amino acid transport system substrate-binding protein	COG0683	ABC-type branched-chain amino acid transport systems, periplasmic component	E	Amino acid transport and metabolism	Metabolism	1	1	K01999	Bacteria	Pseudomonadota
A0A1H5BPR2	coxL, cutL	aerobic carbon-monoxide dehydrogenase large subunit [EC:1.2.5.3]	COG1529	Aerobic-type carbon monoxide dehydrogenase, large subunit CoxL/CutL homologs	C	Energy production and conversion	Metabolism	1	1	K03520	Bacteria	Pseudomonadota
A0A6J4MCT5	exaA	alcohol dehydrogenase (cytochrome c) [EC:1.1.2.8]	COG4993	Glucose dehydrogenase	G	Carbohydrate transport and metabolism	Metabolism	2	1	K00114	Bacteria	Unknown
A0A3N7GU09	aglE, ggtB	alpha-glucoside transport system substrate-binding protein	COG1653	ABC-type sugar transport system, periplasmic component	G	Carbohydrate transport and metabolism	Metabolism	1	1	K10232	Bacteria	Actinomycetota
A0A2E0L8Q6	galM, GALM	aldose 1-epimerase [EC:5.1.3.3]	COG2017	Galactose mutarotase and related enzymes	G	Carbohydrate transport and metabolism	Metabolism	1	1	K01785	Bacteria	Chloroflexota
A0A2S6N8B9	gnl, RGN	gluconolactonase [EC:3.1.1.17]	COG3386	Gluconolactonase	G	Carbohydrate transport and metabolism	Metabolism	1	1	K01053	Bacteria	Pseudomonadota
A0A3S0VKZ2	ppnK, NADK	NAD+ kinase [EC:2.7.1.23]	COG0061	Predicted sugar kinase	G	Carbohydrate transport and metabolism	Metabolism	1	1	K00858	Bacteria	Pseudomonadota
A0A4P7UHD0	livK	branched-chain amino acid transport system substrate-binding protein	COG0683	ABC-type branched-chain amino acid transport systems, periplasmic component	E	Amino acid transport and metabolism	Metabolism	1	1	K01999	Bacteria	Actinomycetota
A0A7W0ANE8	livK	branched-chain amino acid transport system substrate-binding protein	COG0683	ABC-type branched-chain amino acid transport systems, periplasmic component	E	Amino acid transport and metabolism	Metabolism	1	1	K01999	Bacteria	Actinomycetota
A0A7Y2MEQ8	rbsB	ribose transport system substrate-binding protein	COG1879	ABC-type sugar transport system, periplasmic component	G	Carbohydrate transport and metabolism	Metabolism	1	1	K10439	Bacteria	Pseudomonadota
A0A840SMG1	rbsB	ribose transport system substrate-binding protein	COG1879	ABC-type sugar transport system, periplasmic component	G	Carbohydrate transport and metabolism	Metabolism	1	1	K10439	Bacteria	Pseudomonadota
A0A0Q7TV89	livK	branched-chain amino acid transport system substrate-binding protein	COG0683	ABC-type branched-chain amino acid transport systems, periplasmic component	E	Amino acid transport and metabolism	Metabolism	1	1	K01999	Bacteria	Pseudomonadota
A0A3N7GY40	msmX, msmK, malK, sugC, ggtA, msiK	multiple sugar transport system ATP-binding protein	COG3839	ABC-type sugar transport systems, ATPase components	G	Carbohydrate transport and metabolism	Metabolism	1	1	K10112	Bacteria	Actinomycetota
A0A7Z1R0X4	aspA	aspartate ammonia-lyase [EC:4.3.1.1]	COG1027	Aspartate ammonia-lyase	E	Amino acid transport and metabolism	Metabolism	1	1	K01744	Bacteria	Acidobacteriota
A0A7W6JTM1	prnA, rebH, ktzQ	tryptophan 7-halogenase [EC:1.14.19.9]	COG0665	Glycine/D-amino acid oxidases (deaminating)	E	Amino acid transport and metabolism	Metabolism	1	1	K14266	Bacteria	Pseudomonadota
A0A3S4DDT3	coxM, cutM	aerobic carbon-monoxide dehydrogenase medium subunit [EC:1.2.5.3]	COG1319	Aerobic-type carbon monoxide dehydrogenase, middle subunit CoxM/CutM homologs	C	Energy production and conversion	Metabolism	2	1	K03519	Bacteria	Pseudomonadota
A0A1U7CYY1	E3.5.1.49	formamidase [EC:3.5.1.49]	COG2421	Predicted acetamidase/formamidase	C	Energy production and conversion	Metabolism	1	1	K01455	Bacteria	Planctomycetota
A0A7Y5XXE8	xylF	D-xylose transport system substrate-binding protein	COG4213	ABC-type xylose transport system, periplasmic component	G	Carbohydrate transport and metabolism	Metabolism	2	1	K10543	Bacteria	Actinomycetota
A0A8J4HB48	exaA	alcohol dehydrogenase (cytochrome c) [EC:1.1.2.8]	COG4993	Glucose dehydrogenase	G	Carbohydrate transport and metabolism	Metabolism	1	1	K00114	Bacteria	Pseudomonadota
A0A1M3NM05	livK	branched-chain amino acid transport system substrate-binding protein	COG0683	ABC-type branched-chain amino acid transport systems, periplasmic component	E	Amino acid transport and metabolism	Metabolism	4	1	K01999	Bacteria	Pseudomonadota
L0DRA1	yagR	xanthine dehydrogenase YagR molybdenum-binding subunit [EC:1.17.1.4]	COG1529	Aerobic-type carbon monoxide dehydrogenase, large subunit CoxL/CutL homologs	C	Energy production and conversion	Metabolism	2	1	K11177	Bacteria	Planctomycetota
A0A6I7P2P6	rbsK, RBKS	ribokinase [EC:2.7.1.15]	COG0524	Sugar kinases, ribokinase family	G	Carbohydrate transport and metabolism	Metabolism	1	1	K00852	Bacteria	Pseudomonadota
A0A1D9MBS3	dppA	dipeptide transport system substrate-binding protein	COG0747	ABC-type dipeptide transport system, periplasmic component	E	Amino acid transport and metabolism	Metabolism	1	1	K12368	Bacteria	Pseudomonadota
A0A7W1SIZ5	IDH1, IDH2, icd	isocitrate dehydrogenase [EC:1.1.1.42]	COG0538	Isocitrate dehydrogenases	C	Energy production and conversion	Metabolism	1	1	K00031	Bacteria	Gemmatimonadota
A0A4Q4ZAJ3	xylF	D-xylose transport system substrate-binding protein	COG4213	ABC-type xylose transport system, periplasmic component	G	Carbohydrate transport and metabolism	Metabolism	1	1	K10543	Bacteria	Actinomycetota
A0A1L7CU85	mdh	malate dehydrogenase [EC:1.1.1.37]	COG0039	Malate/lactate dehydrogenases	C	Energy production and conversion	Metabolism	2	1	K00024	Bacteria	Actinomycetota
A0A127F0H6	livK	branched-chain amino acid transport system substrate-binding protein	COG0683	ABC-type branched-chain amino acid transport systems, periplasmic component	E	Amino acid transport and metabolism	Metabolism	1	1	K01999	Bacteria	Pseudomonadota
A0A349K922	exaA	alcohol dehydrogenase (cytochrome c) [EC:1.1.2.8]	COG4993	Glucose dehydrogenase	G	Carbohydrate transport and metabolism	Metabolism	2	1	K00114	Bacteria	Unknown
V4PFZ2	E3.2.1.22B, galA, rafA	alpha-galactosidase [EC:3.2.1.22]	COG3345	Alpha-galactosidase	G	Carbohydrate transport and metabolism	Metabolism	1	1	K07407	Bacteria	Pseudomonadota
A0A3C1L2D6	xylF	D-xylose transport system substrate-binding protein	COG4213	ABC-type xylose transport system, periplasmic component	G	Carbohydrate transport and metabolism	Metabolism	1	1	K10543	Bacteria	Actinomycetota
A0A2W7J8M2	ureC	urease subunit alpha [EC:3.5.1.5]	COG0804	Urea amidohydrolase (urease) alpha subunit	E	Amino acid transport and metabolism	Metabolism	1	1	K01428	Bacteria	Pseudomonadota
D0LFU3	coxL, cutL	aerobic carbon-monoxide dehydrogenase large subunit [EC:1.2.5.3]	COG1529	Aerobic-type carbon monoxide dehydrogenase, large subunit CoxL/CutL homologs	C	Energy production and conversion	Metabolism	1	1	K03520	Bacteria	Pseudomonadota
A0A1Q4BV29	livK	branched-chain amino acid transport system substrate-binding protein	COG0683	ABC-type branched-chain amino acid transport systems, periplasmic component	E	Amino acid transport and metabolism	Metabolism	1	1	K01999	Bacteria	Pseudomonadota
A0A098QZU4	PK, pyk	pyruvate kinase [EC:2.7.1.40]	COG0469	Pyruvate kinase	G	Carbohydrate transport and metabolism	Metabolism	1	1	K00873	Bacteria	Spirochaetota
A0A1E7H9N6	coxC, ctaE	cytochrome c oxidase subunit III [EC:7.1.1.9]	COG1845	Heme/copper-type cytochrome/quinol oxidase, subunit 3	C	Energy production and conversion	Metabolism	1	1	K02276	Bacteria	Pseudomonadota
A0A098QYS8	E2.3.1.54, pflD	formate C-acetyltransferase [EC:2.3.1.54]	COG1882	Pyruvate-formate lyase	C	Energy production and conversion	Metabolism	1	1	K00656	Bacteria	Spirochaetota
A0A7Y2MFS0	dppA	dipeptide transport system substrate-binding protein	COG0747	ABC-type dipeptide transport system, periplasmic component	E	Amino acid transport and metabolism	Metabolism	2	1	K12368	Bacteria	Pseudomonadota
A0A7Y9I4U1	oppA, mppA	oligopeptide transport system substrate-binding protein	COG4166	ABC-type oligopeptide transport system, periplasmic component	E	Amino acid transport and metabolism	Metabolism	1	1	K15580	Bacteria	Actinomycetota
A0A5C5WGU2	E3.3.1.1, ahcY	adenosylhomocysteinase [EC:3.3.1.1]	COG0499	S-adenosylhomocysteine hydrolase	H	Coenzyme transport and metabolism	Metabolism	1	1	K01251	Bacteria	Planctomycetota
A0A4Q4YWQ6	arcA	arginine deiminase [EC:3.5.3.6]	COG2235	Arginine deiminase	E	Amino acid transport and metabolism	Metabolism	1	1	K01478	Bacteria	Actinomycetota
A0A1E7INW1	ribH, RIB4	6,7-dimethyl-8-ribityllumazine synthase [EC:2.5.1.78]	COG0054	Riboflavin synthase beta-chain	H	Coenzyme transport and metabolism	Metabolism	1	1	K00794	Bacteria	Pseudomonadota
A0A143PML4	E2.3.1.8, pta	phosphate acetyltransferase [EC:2.3.1.8]	COG0280	Phosphotransacetylase	C	Energy production and conversion	Metabolism	3	1	K00625	Bacteria	Unknown
A0A849IW61	glnA, GLUL	glutamine synthetase [EC:6.3.1.2]	COG0174	Glutamine synthetase	E	Amino acid transport and metabolism	Metabolism	15	1	K01915	Bacteria	Unknown
A0A849IW61	glnA, GLUL	glutamine synthetase [EC:6.3.1.2]	COG0174	Glutamine synthetase	E	Amino acid transport and metabolism	Metabolism	15	1	K01915	Bacteria	Unknown
A0A849IW61	glnA, GLUL	glutamine synthetase [EC:6.3.1.2]	COG0174	Glutamine synthetase	E	Amino acid transport and metabolism	Metabolism	15	1	K01915	Bacteria	Unknown
A0A849IW61	glnA, GLUL	glutamine synthetase [EC:6.3.1.2]	COG0174	Glutamine synthetase	E	Amino acid transport and metabolism	Metabolism	15	1	K01915	Bacteria	Unknown
A0A849IW61	glnA, GLUL	glutamine synthetase [EC:6.3.1.2]	COG0174	Glutamine synthetase	E	Amino acid transport and metabolism	Metabolism	15	1	K01915	Bacteria	Unknown
A0A849IW61	glnA, GLUL	glutamine synthetase [EC:6.3.1.2]	COG0174	Glutamine synthetase	E	Amino acid transport and metabolism	Metabolism	15	1	K01915	Bacteria	Unknown
[truncated: 2,626 more rows]

## Sheet: S6a-b
Supplementary Table S6a
[truncated: 125 more rows]

## Sheet: S7a
Supplementary Table S7a
[truncated: 9,042 more rows]

## Sheet: S7b
Supplementary Table S7b
[truncated: 5,470 more rows]

[truncated: 5 more sheets: S8a-b, S9a-d, S10, S11, S12]
